# Supplementary material for: Where Do the Rural Poor Deliver When High Coverage of Health Facility Delivery Is Achieved? Findings from a Community and Hospital Survey in Tanzania
Source: PLoS One. 2014 Dec 2;9(12):e113995. doi: 10.1371/journal.pone.0113995 (PMC4252065; doi:10.1371/journal.pone.0113995)
Supplement: Dataset S1 — Study population dataset. (XLS) [file pone.0113995.s001.xls]

## Sheet: dataset
Dataset of paper:
"Where do the rural poor deliver when high coverage of health facility delivery is achieved? Findings from a community and hospital survey in Tanzania" Straneo M et al.
idno	cluster	sex	q31	q32	q33	q34	q35	q36	parity	typedelivery	agemother	survey	pc1	ses	ses0	ses1	ses2	ses3	ses4	edu0	edu1	edu2	edu3	edu_recoded	sex1	vaginal	cesarean	age_cat	parity_cat	age1	age2	age3	parity1	parity2	parity3
16	1	0	0	1	0	0	0	0	2	0	23	0	-1.21833	1	0	1	0	0	0	0	0	1	0	0	1	1	0	0	0	0	1	0	0	1	0
8	1	1	0	1	1	1	1	1	5	0	32	0	2.06367	4	0	0	0	0	1	0	0	1	0	0	0	1	0	0	3	0	1	0	0	0	1
12	1	0	1	1	1	1	1	1	1	0	21	0	1.19373	3	0	0	0	1	0	0	0	0	1	4	1	1	0	0	1	0	1	0	1	0	0
26	1	0	0	1	0	1	0	1	5	0	32	0	0.64742	3	0	0	0	1	0	1	0	0	0	1	1	1	0	0	3	0	1	0	0	0	1
18	1	1							5	0	28	0								0	0	1	0	0	0	1	0	0	3	0	1	0	0	0	1
25	1	1	0	1	1	1	0	0	4	0	26	0	0.410962	2	0	0	1	0	0	0	0	1	0	0	0	1	0	0	0	0	1	0	0	1	0
9	1	1	0	1	1	1	0	1	2	1	19	0	1.39102	4	0	0	0	0	1	0	0	1	0	0	0	0	1	1	0	1	0	0	0	1	0
24	1		0	1	0	1	0	1	1	0	18	0	0.64742	3	0	0	0	1	0	0	0	1	0	0		1	0	1	1	1	0	0	1	0	0
19	1	1	0	1	1	1	1	1	4	0	30	0	2.06367	4	0	0	0	0	1	0	0	1	0	0	0	1	0	0	0	0	1	0	0	1	0
27	1	0	0	0	1	0	0	1	1	0	27	0	-0.44261	2	0	0	1	0	0	0	0	1	0	0	1	1	0	0	1	0	1	0	1	0	0
15	1	1	0	1	1	1	1	1	1	1	27	0	2.06367	4	0	0	0	0	1	0	0	0	1	4	0	0	1	0	1	0	1	0	1	0	0
13	1	0	0	1	0	1	0	1	1	0	17	0	0.64742	3	0	0	0	1	0	0	0	1	0	0	1	1	0	1	1	1	0	0	1	0	0
20	1	1	0	0	1	1	0	1	4	0	23	0	0.443089	2	0	0	1	0	0	0	0	1	0	0	0	1	0	0	0	0	1	0	0	1	0
4	1	0	0	1	0	0	0	1	2	0	23	0	-0.238279	2	0	0	1	0	0	0	0	1	0	0	1	1	0	0	0	0	1	0	0	1	0
23	1	1	0	0	1	1	0	0	2	1	30	0	-0.536965	1	0	1	0	0	0	0	0	1	0	0	0	0	1	0	0	0	1	0	0	1	0
10	1	1	0	1	0	1	0	1	1	0	21	0	0.64742	3	0	0	0	1	0	0	0	0	1	4	0	1	0	0	1	0	1	0	1	0	0
7	1	1	0	0	1		1	1	3	0	30	0								0	1	0	0	2	0	1	0	0	0	0	1	0	0	1	0
1	1	1	0	1	1	0	0	0	1	0	20	0	-0.474736	2	0	0	1	0	0	0	0	1	0	0	0	1	0	0	1	0	1	0	1	0	0
28	1	0	0	1	1	1	1	1	2	0	21	0	2.06367	4	0	0	0	0	1	0	0	0	1	4	1	1	0	0	0	0	1	0	0	1	0
73	2	0	0	0	0	0	0	0	4	0	30	0	-2.16626	0	1	0	0	0	0	0	0	1	0	0	1	1	0	0	0	0	1	0	0	1	0
76	2	1	0	1	1	1	0	1	3	0	28	0	1.39102	4	0	0	0	0	1	0	0	1	0	0	0	1	0	0	0	0	1	0	0	1	0
71	2	1	0	1	1	1	1	1	1	0	19	0	2.06367	4	0	0	0	0	1	0	0	0	1	4	0	1	0	1	1	1	0	0	1	0	0
78	2	1	1	1	1	1	1	0	2	0	28	0	0.213676	2	0	0	1	0	0	0	0	1	0	0	0	1	0	0	0	0	1	0	0	1	0
62	2	1	0	0	0	1	0	0	2	0	34	0	-1.28056	1	0	1	0	0	0	0	0	1	0	0	0	1	0	0	0	0	1	0	0	1	0
74	2	1	0	1	1	1	0	1	1	0	21	0	1.39102	4	0	0	0	0	1	0	0	0	1	4	0	1	0	0	1	0	1	0	1	0	0
68	2	1	0	1	1	1	1	1	3	0	44	0	2.06367	4	0	0	0	0	1	0	0	1	0	0	0	1	0	3	0	0	0	1	0	1	0
58	2	1	1	0	0	1	1	1	1	0	21	0	-0.497793	2	0	0	1	0	0	0	0	0	1	4	0	1	0	0	1	0	1	0	1	0	0
64	2	1	0	1	1	0	1	1	2	0	26	0	1.17797	3	0	0	0	1	0	0	0	1	0	0	0	1	0	0	0	0	1	0	0	1	0
63	2	1	0	1	1	0	1	1	5	0	32	0	1.17797	3	0	0	0	1	0	1	0	0	0	1	0	1	0	0	3	0	1	0	0	0	1
59	2	1	0	1	0	1	0	1	2	0	27	0	0.64742	3	0	0	0	1	0	0	0	1	0	0	0	1	0	0	0	0	1	0	0	1	0
70	2	1	0	0	1	1	1	1	3	0	29	0	1.11574	3	0	0	0	1	0	0	0	1	0	0	0	1	0	0	0	0	1	0	0	1	0
54	2	1	0	1	1	1	1	0	3	0	24	0	1.08362	3	0	0	0	1	0	0	0	1	0	0	0	1	0	0	0	0	1	0	0	1	0
66	2	1	0	0	0	0	0	1	3	0	24	0	-1.18621	1	0	1	0	0	0	0	0	1	0	0	0	1	0	0	0	0	1	0	0	1	0
56	2	1	1	1	1	1	0	1	1	1	19	0	0.521077	3	0	0	0	1	0	0	0	1	0	0	0	0	1	1	1	1	0	0	1	0	0
67	2	1	0	1	1	1	0	1	3	0	30	0	1.39102	4	0	0	0	0	1	0	0	0	1	4	0	1	0	0	0	0	1	0	0	1	0
60	2	1	0	0	1	1	0	1	2	0	24	0	0.443089	2	0	0	1	0	0	0	0	1	0	0	0	1	0	0	0	0	1	0	0	1	0
65	2	1	0	1	1	0	1	1	1	0	23	0	1.17797	3	0	0	0	1	0	0	0	1	0	0	0	1	0	0	1	0	1	0	1	0	0
36	3	1	0	1	1	1	1	1	4	0	24	0	2.06367	4	0	0	0	0	1	0	0	1	0	0	0	1	0	0	0	0	1	0	0	1	0
32	3	1	0	1	0	0	0	0	1	0	23	0	-1.21833	1	0	1	0	0	0	0	0	1	0	0	0	1	0	0	1	0	1	0	1	0	0
46	3	0	1	0	1	0	1	0	7	0	41	0	-1.61995	0	1	0	0	0	0	0	0	1	0	0	1	1	0	3	3	0	0	1	0	0	1
50	3	1	0	0	1	0	1	0	1	0	16	0	-0.75001	1	0	1	0	0	0	0	1	0	0	2	0	1	0	1	1	1	0	0	1	0	0
51	3	1	0	1	1	0	1	1	7	0	35	0	1.17797	3	0	0	0	1	0	0	0	1	0	0	0	1	0	0	3	0	1	0	0	0	1
37	3	1	0	0	0	0	0	0	1	0	17	0	-2.16626	0	1	0	0	0	0	0	1	0	0	2	0	1	0	1	1	1	0	0	1	0	0
31	3	1	0	1	1	0	1	1	5	0	32	0	1.17797	3	0	0	0	1	0	0	0	1	0	0	0	1	0	0	3	0	1	0	0	0	1
30	3	1	0	1	0	1	1	1	3	0	25	0	1.32007	3	0	0	0	1	0	0	0	1	0	0	0	1	0	0	0	0	1	0	0	1	0
47	3	1	0	0	0	0	1	0	4	0	29	0	-1.49361	0	1	0	0	0	0	0	0	1	0	0	0	1	0	0	0	0	1	0	0	1	0
33	3	0	1	1	1	1	0	0	2	0	29	0	-0.458977	2	0	0	1	0	0	0	0	1	0	0	1	1	0	0	0	0	1	0	0	1	0
126	4	1	1	0	1	0	0	0	2	0	16	0	-2.2926	0	1	0	0	0	0	0	0	1	0	0	0	1	0	1	0	1	0	0	0	1	0
117	4	1	0	1	1	0	1	1	5	0	27	0	1.17797	3	0	0	0	1	0	0	0	1	0	0	0	1	0	0	3	0	1	0	0	0	1
118	4	1	1	0	0	0	0	0	3	0	24	0	-3.0362	0	1	0	0	0	0	0	0	1	0	0	0	1	0	0	0	0	1	0	0	1	0
128	4	1	0	0	1	0	0	1	5	0	31	0	-0.44261	2	0	0	1	0	0	0	0	1	0	0	0	1	0	0	3	0	1	0	0	0	1
108	4	1	0	1	0	0	0	1	5	0	33	0	-0.238279	2	0	0	1	0	0	0	0	1	0	0	0	1	0	0	3	0	1	0	0	0	1
131	4	1	0	0	1	0	1	0	10	0	38	0	-0.75001	1	0	1	0	0	0	1	0	0	0	1	0	1	0	0	3	0	1	0	0	0	1
121	4	1	0	1	1	1	0	1	4	1	30	0	1.39102	4	0	0	0	0	1	0	0	1	0	0	0	0	1	0	0	0	1	0	0	1	0
114	4	1	0	1	1	1	0	1	4	0	29	0	1.39102	4	0	0	0	0	1	0	0	1	0	0	0	1	0	0	0	0	1	0	0	1	0
113	4	1	0	0	1	0	1	1	6	0	31	0	0.230044	2	0	0	1	0	0	0	0	1	0	0	0	1	0	0	3	0	1	0	0	0	1
129	4	1	1	0	1	1	1	1	6	0	31	0	0.245803	2	0	0	1	0	0	0	0	1	0	0	0	1	0	0	3	0	1	0	0	0	1
107	4	1		1	1	1	0	0	9	0	34	0								0	0	1	0	0	0	1	0	0	3	0	1	0	0	0	1
109	4	1	1	0	1	0	1	1	5	0	29	0	-0.639896	1	0	1	0	0	0	0	0	1	0	0	0	1	0	0	3	0	1	0	0	0	1
119	4	0	0	0	0	0	0	0	4	0	26	0	-2.16626	0	1	0	0	0	0	0	0	1	0	0	1	1	0	0	0	0	1	0	0	1	0
125	4	1	0	1	1	1	1	1	3	0	28	0	2.06367	4	0	0	0	0	1	0	0	1	0	0	0	1	0	0	0	0	1	0	0	1	0
130	4	1	1	0	0	0	0	1	7	0	39	0	-2.05615	0	1	0	0	0	0	1	0	0	0	1	0	1	0	0	3	0	1	0	0	0	1
85	5	0	1	0	0	0	0	0	3	0	26	0	-3.0362	0	1	0	0	0	0	0	0	1	0	0	1	1	0	0	0	0	1	0	0	1	0
97	5	1	0	1	1	1	1	1	3	0	24	0	2.06367	4	0	0	0	0	1	0	0	1	0	0	0	1	0	0	0	0	1	0	0	1	0
92	5	1	0	1	0	1	1	1	8	0	40	0	1.32007	3	0	0	0	1	0	1	0	0	0	1	0	1	0	3	3	0	0	1	0	0	1
100	5	1	0	0	0	0	0	0	4	0	42	0	-2.16626	0	1	0	0	0	0	0	1	0	0	2	0	1	0	3	0	0	0	1	0	1	0
102	5	1	1	0	0	0	0	0	1	0	22	0	-3.0362	0	1	0	0	0	0	0	0	1	0	0	0	1	0	0	1	0	1	0	1	0	0
101	5	1	0	0	0	0	0	0	5	0	27	0	-2.16626	0	1	0	0	0	0	1	0	0	0	1	0	1	0	0	3	0	1	0	0	0	1
98	5	1	0	0	0	0	0	0	7	0	31	0	-2.16626	0	1	0	0	0	0	1	0	0	0	1	0	1	0	0	3	0	1	0	0	0	1
90	5	1	1	1	1	0	0	1	5	0	22	0	-0.364622	2	0	0	1	0	0	0	1	0	0	2	0	1	0	0	3	0	1	0	0	0	1
180	6		1	0	0	0	0	0	6	0	35	0	-3.0362	0	1	0	0	0	0	0	0	1	0	0		1	0	0	3	0	1	0	0	0	1
178	6	1	0	0	1	0	0	0	6	0	26	0	-1.42266	1	0	1	0	0	0	0	0	1	0	0	0	1	0	0	3	0	1	0	0	0	1
162	6	1	0	0	1	0	1	0	9	0	41	0	-0.75001	1	0	1	0	0	0	1	0	0	0	1	0	1	0	3	3	0	0	1	0	0	1
181	6	1	0	0	1	0	1	1	4	0	26	0	0.230044	2	0	0	1	0	0	0	0	1	0	0	0	1	0	0	0	0	1	0	0	1	0
176	6	1	1	0	1	0	0	1	7	0	41	0	-1.31255	1	0	1	0	0	0	1	0	0	0	1	0	1	0	3	3	0	0	1	0	0	1
174	6	0	0	0	1	0	0	1	1	0	22	0	-0.44261	2	0	0	1	0	0	0	0	1	0	0	1	1	0	0	1	0	1	0	1	0	0
173	6	1	0	1	1	0	1	1	4	0	26	0	1.17797	3	0	0	0	1	0	0	0	0	1	4	0	1	0	0	0	0	1	0	0	1	0
195	6	1	0	0	1	0	1	1	5	0	30	0	0.230044	2	0	0	1	0	0	1	0	0	0	1	0	1	0	0	3	0	1	0	0	0	1
160	6	1	0	0	1	0	0	0	7	0	37	0	-1.42266	1	0	1	0	0	0	1	0	0	0	1	0	1	0	0	3	0	1	0	0	0	1
166	6	0	1	0	1	0	0	1	6	0	36	0	-1.31255	1	0	1	0	0	0	0	0	1	0	0	1	1	0	0	3	0	1	0	0	0	1
159	6	1	0	1	1	1	1	1	4	0	34	0	2.06367	4	0	0	0	0	1	1	0	0	0	1	0	1	0	0	0	0	1	0	0	1	0
153	7	1	0	0	1	1	1	1	6	0	31	0	1.11574	3	0	0	0	1	0	0	0	1	0	0	0	1	0	0	3	0	1	0	0	0	1
138	7	1	0	1	1	1	1	1		0	40	0	2.06367	4	0	0	0	0	1	0	0	1	0	0	0	1	0	3		0	0	1
134	7	1	1	0	1	0	1	0	2	0	23	0	-1.61995	0	1	0	0	0	0	1	0	0	0	1	0	1	0	0	0	0	1	0	0	1	0
137	7	1	1	1	1	1	1	1	2	0	19	0	1.19373	3	0	0	0	1	0	0	0	1	0	0	0	1	0	1	0	1	0	0	0	1	0
156	7	1	0	0	1	1	1	1	5	0	33	0	1.11574	3	0	0	0	1	0	0	0	1	0	0	0	1	0	0	3	0	1	0	0	0	1
136	7	1	1	0	0	0	1	0	3	0	29	0	-2.36355	0	1	0	0	0	0	0	0	1	0	0	0	1	0	0	0	0	1	0	0	1	0
148	7	1	1	1	1	0	1	1	2	0	25	0	0.308031	2	0	0	1	0	0	0	0	1	0	0	0	1	0	0	0	0	1	0	0	1	0
157	7	1	1	0	1	1	1	0	4	0	28	0	-0.734251	1	0	1	0	0	0	0	0	1	0	0	0	1	0	0	0	0	1	0	0	1	0
144	7	1	0	1	1	1	1	1	2	0	23	0	2.06367	4	0	0	0	0	1	0	0	1	0	0	0	1	0	0	0	0	1	0	0	1	0
152	7	1	0	1	0	0	0	1	3	0	38	0	-0.238279	2	0	0	1	0	0	0	0	1	0	0	0	1	0	0	0	0	1	0	0	1	0
146	7	1	0	0	1	0	1	1	2	1	22	0	0.230044	2	0	0	1	0	0	0	0	1	0	0	0	0	1	0	0	0	1	0	0	1	0
143	7	1	0	1	1	0	0	1	2	0	22	0	0.505317	3	0	0	0	1	0	0	0	1	0	0	0	1	0	0	0	0	1	0	0	1	0
142	7	0	0	1	1	0	1	1	6	0	42	0	1.17797	3	0	0	0	1	0	0	0	1	0	0	1	1	0	3	3	0	0	1	0	0	1
151	7	0	1	0	0	0	0	0	7	0	39	0	-3.0362	0	1	0	0	0	0	0	0	1	0	0	1	1	0	0	3	0	1	0	0	0	1
154	7	1	0	0	0	0	1	0	5	0	34	0	-1.49361	0	1	0	0	0	0	0	0	1	0	0	0	1	0	0	3	0	1	0	0	0	1
206	8	1	1	0	1	1	1	1	4	0	23	0	0.245803	2	0	0	1	0	0	0	0	1	0	0	0	1	0	0	0	0	1	0	0	1	0
211	8	1	1	0	0	0	0	0	8	0	36	0	-3.0362	0	1	0	0	0	0	0	0	1	0	0	0	1	0	0	3	0	1	0	0	0	1
201	8	1	1	0	0	0	0	0	4	0	25	0	-3.0362	0	1	0	0	0	0	0	1	0	0	2	0	1	0	0	0	0	1	0	0	1	0
208	8	1	1	0	0	1	1	0	7	0	35	0	-1.47785	1	0	1	0	0	0	0	0	1	0	0	0	1	0	0	3	0	1	0	0	0	1
203	8	1	1	0	1	0	0	1	8	0	37	0	-1.31255	1	0	1	0	0	0	1	0	0	0	1	0	1	0	0	3	0	1	0	0	0	1
196	8	1	0	1	1	1	1	1	1	0	19	0	2.06367	4	0	0	0	0	1	0	0	0	1	4	0	1	0	1	1	1	0	0	1	0	0
205	8	1	1	0	1	0	0	0	3	0	18	0	-2.2926	0	1	0	0	0	0	0	0	1	0	0	0	1	0	1	0	1	0	0	0	1	0
212	8	1	1	0	0	0	0	0	5	0	38	0	-3.0362	0	1	0	0	0	0	0	0	1	0	0	0	1	0	0	3	0	1	0	0	0	1
185	8	1	1	0	0	0	0	0	1	0	14	0	-3.0362	0	1	0	0	0	0	0	1	0	0	2	0	1	0	1	1	1	0	0	1	0	0
179	8	1	0	0	1	1	1	1	1	1	27	0	1.11574	3	0	0	0	1	0	0	0	1	0	0	0	0	1	0	1	0	1	0	1	0	0
199	8	1	0	1	1	0	1	1	5	0	38	0	1.17797	3	0	0	0	1	0	0	0	1	0	0	0	1	0	0	3	0	1	0	0	0	1
198	8	1	0	1	1	1	1	1	1	0	22	0	2.06367	4	0	0	0	0	1	0	0	1	0	0	0	1	0	0	1	0	1	0	1	0	0
189	8	1	0	0	1	1	1	1	3	0	34	0	1.11574	3	0	0	0	1	0	0	0	1	0	0	0	1	0	0	0	0	1	0	0	1	0
202	8	1	1	0	0	0	0	1	2	0	24	0	-2.05615	0	1	0	0	0	0	1	0	0	0	1	0	1	0	0	0	0	1	0	0	1	0
193	8	1	0	0	1	0	0	1	3	0	23	0	-0.44261	2	0	0	1	0	0	0	0	1	0	0	0	1	0	0	0	0	1	0	0	1	0
228	9	1	0	1	0	1	1	1	1	0	21	0	1.32007	3	0	0	0	1	0	0	0	1	0	0	0	1	0	0	1	0	1	0	1	0	0
232	9	1	0	0	0	0	1	1	5	0	35	0	-0.513553	1	0	1	0	0	0	0	1	0	0	2	0	1	0	0	3	0	1	0	0	0	1
213	9	1	1	0	1	1	1	1	3	0		0	0.245803	2	0	0	1	0	0	1	0	0	0	1	0	1	0		0				0	1	0
227	9	1	0	1	1	1	0	1	3	1	22	0	1.39102	4	0	0	0	0	1	1	0	0	0	1	0	0	1	0	0	0	1	0	0	1	0
234	9	1	1	0	1	1	0	1	2	0	28	0	-0.42685	2	0	0	1	0	0	0	1	0	0	2	0	1	0	0	0	0	1	0	0	1	0
238	9	1	0	1	0	0	1	0	2	0	23	0	-0.54568	1	0	1	0	0	0	1	0	0	0	1	0	1	0	0	0	0	1	0	0	1	0
215	9	1	0	0	1	1	1	1	2	0	26	0	1.11574	3	0	0	0	1	0	0	0	1	0	0	0	1	0	0	0	0	1	0	0	1	0
222	9	0	1	0	1	0	0	1	3	0	31	0	-1.31255	1	0	1	0	0	0	0	0	1	0	0	1	1	0	0	0	0	1	0	0	1	0
233	9	1	1	1	1	0	0	1	3	0	26	0	-0.364622	2	0	0	1	0	0	0	0	1	0	0	0	1	0	0	0	0	1	0	0	1	0
230	9	1	1	1	1	1	1	1	4	1	22	0	1.19373	3	0	0	0	1	0	0	0	1	0	0	0	0	1	0	0	0	1	0	0	1	0
214	9	1	0	0	1	1	1	1	3	0	24	0	1.11574	3	0	0	0	1	0	0	0	0	1	4	0	1	0	0	0	0	1	0	0	1	0
218	9	1	1	0	0	0	1	0	3	0	23	0	-2.36355	0	1	0	0	0	0	0	1	0	0	2	0	1	0	0	0	0	1	0	0	1	0
221	9	1	1	0	1	0	1	0	7	0	38	0	-1.61995	0	1	0	0	0	0	1	0	0	0	1	0	1	0	0	3	0	1	0	0	0	1
224	9	1	0	0	1	0	0	0	4	0	31	0	-1.42266	1	0	1	0	0	0	0	0	1	0	0	0	1	0	0	0	0	1	0	0	1	0
231	9	1	0	1	1	0	0	1	6	0	33	0	0.505317	3	0	0	0	1	0	0	0	1	0	0	0	1	0	0	3	0	1	0	0	0	1
261	10	1	1	0	1	0	1	1	3	1	28	0	-0.639896	1	0	1	0	0	0	0	0	1	0	0	0	0	1	0	0	0	1	0	0	1	0
258	10	1	1	0	1	1	1	1	4	0	27	0	0.245803	2	0	0	1	0	0	0	0	1	0	0	0	1	0	0	0	0	1	0	0	1	0
259	10	1	1	0	1	0	0	1	5	0	32	0	-1.31255	1	0	1	0	0	0	0	0	1	0	0	0	1	0	0	3	0	1	0	0	0	1
239	10	1	1	0	1	0	0	0	3	1	25	0	-2.2926	0	1	0	0	0	0	0	0	1	0	0	0	0	1	0	0	0	1	0	0	1	0
264	10	1	1	0	1	0	1	0	5	0	32	0	-1.61995	0	1	0	0	0	0	0	0	1	0	0	0	1	0	0	3	0	1	0	0	0	1
243	10	1	1	0	0	0	1	1	1	0	20	0	-1.38349	1	0	1	0	0	0	0	0	1	0	0	0	1	0	0	1	0	1	0	1	0	0
254	10	1	0	1	1	1	1	1	4	0	26	0	2.06367	4	0	0	0	0	1	0	0	1	0	0	0	1	0	0	0	0	1	0	0	1	0
253	10	1	1	0	0	0	0	1	8	0	38	0	-2.05615	0	1	0	0	0	0	0	0	1	0	0	0	1	0	0	3	0	1	0	0	0	1
247	10	1	1	0	1	0	1	1	3	1	28	0	-0.639896	1	0	1	0	0	0	0	0	1	0	0	0	0	1	0	0	0	1	0	0	1	0
248	10	1	1	0	1	0	0	0	3	1	25	0	-2.2926	0	1	0	0	0	0	0	1	0	0	2	0	0	1	0	0	0	1	0	0	1	0
257	10	0	1	0	1	0	1	1	1	0	26	0	-0.639896	1	0	1	0	0	0	0	0	1	0	0	1	1	0	0	1	0	1	0	1	0	0
246	10	1	0	0	0	1	0	0	2	1	24	0	-1.28056	1	0	1	0	0	0	0	0	1	0	0	0	0	1	0	0	0	1	0	0	1	0
241	10	1	1	0	1	0	0	0	2	1	18	0	-2.2926	0	1	0	0	0	0	0	0	1	0	0	0	0	1	1	0	1	0	0	0	1	0
244	10	1	1	0	0	0	0	0	5	0	27	0	-3.0362	0	1	0	0	0	0	0	1	0	0	2	0	1	0	0	3	0	1	0	0	0	1
260	10	1	1	0	1	1	1	0	1	0	19	0	-0.734251	1	0	1	0	0	0	0	0	1	0	0	0	1	0	1	1	1	0	0	1	0	0
245	10	1	1	0	1	0	1	0	6	1	25	0	-1.61995	0	1	0	0	0	0	0	1	0	0	2	0	0	1	0	3	0	1	0	0	0	1
278	11	1	1	0	1	1	0	1	1	0	18	0	-0.42685	2	0	0	1	0	0	0	0	1	0	0	0	1	0	1	1	1	0	0	1	0	0
276	11	1	0	1	0	1	0	1	2	0	27	0	0.64742	3	0	0	0	1	0	0	0	1	0	0	0	1	0	0	0	0	1	0	0	1	0
273	11	1	0	0	0	0	1	0	3	0	27	0	-1.49361	0	1	0	0	0	0	0	0	1	0	0	0	1	0	0	0	0	1	0	0	1	0
283	11	1	0	0	1	1	1	1	3	0	27	0	1.11574	3	0	0	0	1	0	0	1	0	0	2	0	1	0	0	0	0	1	0	0	1	0
265	11	0	1	0	1	0	1	1	1	0	25	0	-0.639896	1	0	1	0	0	0	0	0	1	0	0	1	1	0	0	1	0	1	0	1	0	0
274	11	1	0	1	1	1	1	1	3	0	19	0	2.06367	4	0	0	0	0	1	0	0	1	0	0	0	1	0	1	0	1	0	0	0	1	0
279	11	1	0	1	1	0	1	1	7	0	28	0	1.17797	3	0	0	0	1	0	1	0	0	0	1	0	1	0	0	3	0	1	0	0	0	1
285	11	1	0	1	1	1	1	1	6	0	38	0	2.06367	4	0	0	0	0	1	0	0	1	0	0	0	1	0	0	3	0	1	0	0	0	1
287	11	1	1	0	1	1	1	0	1	0	21	0	-0.734251	1	0	1	0	0	0	0	0	1	0	0	0	1	0	0	1	0	1	0	1	0	0
289	11	1	0	1	1	1	1	1	4	0	32	0	2.06367	4	0	0	0	0	1	0	0	1	0	0	0	1	0	0	0	0	1	0	0	1	0
281	11	1	0	1	1	0	1	1	5	0	28	0	1.17797	3	0	0	0	1	0	0	0	1	0	0	0	1	0	0	3	0	1	0	0	0	1
268	11	0	1	0	0	0	0	0	8	0	34	0	-3.0362	0	1	0	0	0	0	1	0	0	0	1	1	1	0	0	3	0	1	0	0	0	1
272	11	1	1	0	1	0	1	1	2	0	24	0	-0.639896	1	0	1	0	0	0	0	0	1	0	0	0	1	0	0	0	0	1	0	0	1	0
290	11	1	0	0	1	0	1	0	1	0	18	0	-0.75001	1	0	1	0	0	0	0	0	1	0	0	0	1	0	1	1	1	0	0	1	0	0
284	11	1	1	0	1	0	0	1	4	0	29	0	-1.31255	1	0	1	0	0	0	0	1	0	0	2	0	1	0	0	0	0	1	0	0	1	0
271	11	1	1	0	0	0	0	1	1	0	21	0	-2.05615	0	1	0	0	0	0	0	0	1	0	0	0	1	0	0	1	0	1	0	1	0	0
269	11	1	1	0	1	1	1	1	2	0	21	0	0.245803	2	0	0	1	0	0	0	0	1	0	0	0	1	0	0	0	0	1	0	0	1	0
286	11	1	1	0	1	0	0	0	3	0	27	0	-2.2926	0	1	0	0	0	0	1	0	0	0	1	0	1	0	0	0	0	1	0	0	1	0
270	11	0	1	0	0	0	0	0	4	0	30	0	-3.0362	0	1	0	0	0	0	0	0	1	0	0	1	1	0	0	0	0	1	0	0	1	0
327	12	1	0	0	1	1	1	1	3	0	33	0	1.11574	3	0	0	0	1	0	0	0	1	0	0	0	1	0	0	0	0	1	0	0	1	0
329	12	1	1	0	1	0	1	1	1	1	16	0	-0.639896	1	0	1	0	0	0	0	0	1	0	0	0	0	1	1	1	1	0	0	1	0	0
321	12	1	1	1	1	0	1	1	4	0	23	0	0.308031	2	0	0	1	0	0	0	0	1	0	0	0	1	0	0	0	0	1	0	0	1	0
328	12	1	0	1	0	0	0	1	4	1	29	0	-0.238279	2	0	0	1	0	0	0	0	1	0	0	0	0	1	0	0	0	1	0	0	1	0
334	12	1	0	0	1	1	1	1	1	0	25	0	1.11574	3	0	0	0	1	0	0	0	1	0	0	0	1	0	0	1	0	1	0	1	0	0
330	12	1	0	1	0	0	1	1	5	0	32	0	0.434374	2	0	0	1	0	0	1	0	0	0	1	0	1	0	0	3	0	1	0	0	0	1
323	12	1	0	1	1	0	1	1	1	0	19	0	1.17797	3	0	0	0	1	0	0	0	1	0	0	0	1	0	1	1	1	0	0	1	0	0
331	12	1	0	1	1	1	1	1	1	0	16	0	2.06367	4	0	0	0	0	1	0	0	0	1	4	0	1	0	1	1	1	0	0	1	0	0
326	12	1	0	0	1	0	1	1	2	0	21	0	0.230044	2	0	0	1	0	0	0	0	1	0	0	0	1	0	0	0	0	1	0	0	1	0
337	12	1	0	1	1	1	1	1	3	0	31	0	2.06367	4	0	0	0	0	1	0	0	1	0	0	0	1	0	0	0	0	1	0	0	1	0
319	12	1	0	1	1	1	1	1	3	0	27	0	2.06367	4	0	0	0	0	1	0	0	1	0	0	0	1	0	0	0	0	1	0	0	1	0
322	12	1	0	1	0	1	1	1	3	0	21	0	1.32007	3	0	0	0	1	0	0	0	1	0	0	0	1	0	0	0	0	1	0	0	1	0
333	12	1	1	1	1	0	1	1	2	0	21	0	0.308031	2	0	0	1	0	0	0	0	1	0	0	0	1	0	0	0	0	1	0	0	1	0
318	12	1	0	1	1	1	1	1	2	0	28	0	2.06367	4	0	0	0	0	1	0	0	1	0	0	0	1	0	0	0	0	1	0	0	1	0
324	12	1	1	0	1	0	0	1	1	0	18	0	-1.31255	1	0	1	0	0	0	0	0	1	0	0	0	1	0	1	1	1	0	0	1	0	0
341	12	1	0	0	1	0	0	0	4	0	27	0	-1.42266	1	0	1	0	0	0	0	0	1	0	0	0	1	0	0	0	0	1	0	0	1	0
336	12	1	1	0	1	0	1	1	7	0	40	0	-0.639896	1	0	1	0	0	0	0	0	1	0	0	0	1	0	3	3	0	0	1	0	0	1
317	12	1	0	1	1	1	1	1	3	0	28	0	2.06367	4	0	0	0	0	1	0	0	1	0	0	0	1	0	0	0	0	1	0	0	1	0
332	12	1	0	1	1	0	1	1	2	0	24	0	1.17797	3	0	0	0	1	0	0	0	1	0	0	0	1	0	0	0	0	1	0	0	1	0
338	12	1	0	0	1	0	1	1	3	0	24	0	0.230044	2	0	0	1	0	0	0	1	0	0	2	0	1	0	0	0	0	1	0	0	1	0
320	12	1	0	1	1		1	1	4	0	34	0								0	0	1	0	0	0	1	0	0	0	0	1	0	0	1	0
335	12	1	1	0	1	0	1	1	8	0	33	0	-0.639896	1	0	1	0	0	0	0	0	1	0	0	0	1	0	0	3	0	1	0	0	0	1
339	12	1	0	0	1	0	1	1	2	0	18	0	0.230044	2	0	0	1	0	0	0	0	1	0	0	0	1	0	1	0	1	0	0	0	1	0
342	12	1	0	1	1	0	1	1	6	0	36	0	1.17797	3	0	0	0	1	0	0	1	0	0	2	0	1	0	0	3	0	1	0	0	0	1
299	13	0	0	1	1	1	1	1	5	1	25	0	2.06367	4	0	0	0	0	1	0	0	1	0	0	1	0	1	0	3	0	1	0	0	0	1
294	13	1	0	0	1	0	0	1	7	0	32	0	-0.44261	2	0	0	1	0	0	0	0	1	0	0	0	1	0	0	3	0	1	0	0	0	1
300	13	1	0	1	1	1	1	1	2	0	20	0	2.06367	4	0	0	0	0	1	0	0	1	0	0	0	1	0	0	0	0	1	0	0	1	0
306	13	1	0	0	1	1	1	1	6	0	34	0	1.11574	3	0	0	0	1	0	0	0	1	0	0	0	1	0	0	3	0	1	0	0	0	1
314	13	1	1	1	1	0	1	1	5	0	35	0	0.308031	2	0	0	1	0	0	0	0	1	0	0	0	1	0	0	3	0	1	0	0	0	1
296	13	1	1	0	1	0	1	0	2	0	22	0	-1.61995	0	1	0	0	0	0	0	1	0	0	2	0	1	0	0	0	0	1	0	0	1	0
302	13	1	0	1	1	1	0	1	1	1	21	0	1.39102	4	0	0	0	0	1	0	0	0	1	4	0	0	1	0	1	0	1	0	1	0	0
293	13	0	1	0	1	1	0	0	2	0	20	0	-1.4069	1	0	1	0	0	0	0	0	1	0	0	1	1	0	0	0	0	1	0	0	1	0
295	13	1	1	0	1	1	1	1	4	1	29	0	0.245803	2	0	0	1	0	0	0	0	1	0	0	0	0	1	0	0	0	1	0	0	1	0
304	13	0	0	1	1	0	1	1	4	0	29	0	1.17797	3	0	0	0	1	0	0	0	1	0	0	1	1	0	0	0	0	1	0	0	1	0
305	13	1	0	1	0	1	1	1	9	0	33	0	1.32007	3	0	0	0	1	0	0	0	1	0	0	0	1	0	0	3	0	1	0	0	0	1
309	13	1	0	0	1	0	1	0	6	0	34	0	-0.75001	1	0	1	0	0	0	0	0	1	0	0	0	1	0	0	3	0	1	0	0	0	1
310	13	1	1	0	1	0	1	1	7	0	36	0	-0.639896	1	0	1	0	0	0	0	0	1	0	0	0	1	0	0	3	0	1	0	0	0	1
301	13	1	0	1	1	1	1	0	3	0	21	0	1.08362	3	0	0	0	1	0	0	0	1	0	0	0	1	0	0	0	0	1	0	0	1	0
303	13	1	0	1	1	0	1	1	3	0	26	0	1.17797	3	0	0	0	1	0	1	0	0	0	1	0	1	0	0	0	0	1	0	0	1	0
308	13	0	1	0	0	0	0	0	5	0	32	0	-3.0362	0	1	0	0	0	0	0	0	1	0	0	1	1	0	0	3	0	1	0	0	0	1
311	13	1	0	1	1	0	1	0	2	0	25	0	0.197917	2	0	0	1	0	0	0	0	1	0	0	0	1	0	0	0	0	1	0	0	1	0
312	13	1	1	0	0	0	1	0	1	0	19	0	-2.36355	0	1	0	0	0	0	1	0	0	0	1	0	1	0	1	1	1	0	0	1	0	0
315	13	1	0	1	1	0	1	0	4	0	28	0	0.197917	2	0	0	1	0	0	1	0	0	0	1	0	1	0	0	0	0	1	0	0	1	0
291	13	1	1	0	1	0	1	0	3	0	23	0	-1.61995	0	1	0	0	0	0	0	0	1	0	0	0	1	0	0	0	0	1	0	0	1	0
298	13	1	1	0	1	0	0	0	8	0	39	0	-2.2926	0	1	0	0	0	0	0	0	1	0	0	0	1	0	0	3	0	1	0	0	0	1
307	13	1	1	1	1	0	1	1	4	0	34	0	0.308031	2	0	0	1	0	0	0	0	1	0	0	0	1	0	0	0	0	1	0	0	1	0
316	13	1	1	0	0	0	1	1	3	0	28	0	-1.38349	1	0	1	0	0	0	0	0	1	0	0	0	1	0	0	0	0	1	0	0	1	0
313	13	1	0	0	1	0	0	0	7	0	32	0	-1.42266	1	0	1	0	0	0	0	0	1	0	0	0	1	0	0	3	0	1	0	0	0	1
297	13	1	1	0	0	0	1	1	2	0	27	0	-1.38349	1	0	1	0	0	0	0	0	1	0	0	0	1	0	0	0	0	1	0	0	1	0
465	14	1	0	1	1	1	1	1	2	0	27	0	2.06367	4	0	0	0	0	1	0	0	1	0	0	0	1	0	0	0	0	1	0	0	1	0
437	14	1	0	1	1	1	1	1	4	1	33	0	2.06367	4	0	0	0	0	1	0	0	1	0	0	0	0	1	0	0	0	1	0	0	1	0
445	14	1	0	1	1	0	0	1	1	1	19	0	0.505317	3	0	0	0	1	0	0	0	1	0	0	0	0	1	1	1	1	0	0	1	0	0
461	14	1	1	0	0	0	1	1	9	0	42	0	-1.38349	1	0	1	0	0	0	1	0	0	0	1	0	1	0	3	3	0	0	1	0	0	1
459	14	1	0	0	1	1	0	1	1	0	19	0	0.443089	2	0	0	1	0	0	0	0	1	0	0	0	1	0	1	1	1	0	0	1	0	0
443	14	1	0	0	1	0	0	0	4	0	32	0	-1.42266	1	0	1	0	0	0	0	0	1	0	0	0	1	0	0	0	0	1	0	0	1	0
434	14	1	0	1	1	0	0	1	7	0	42	0	0.505317	3	0	0	0	1	0	1	0	0	0	1	0	1	0	3	3	0	0	1	0	0	1
418	14	1	0	0	0	0	1	1	3	0	23	0	-0.513553	1	0	1	0	0	0	0	0	1	0	0	0	1	0	0	0	0	1	0	0	1	0
417	14	1	0	1	1	1	1	1	1	0	19	0	2.06367	4	0	0	0	0	1	0	0	1	0	0	0	1	0	1	1	1	0	0	1	0	0
421	14	1	0	1	0	0	0	1	3	0	28	0	-0.238279	2	0	0	1	0	0	0	0	1	0	0	0	1	0	0	0	0	1	0	0	1	0
436	14	1	0	1	1	1	1	1	1	0	24	0	2.06367	4	0	0	0	0	1	0	0	1	0	0	0	1	0	0	1	0	1	0	1	0	0
462	14	1	0	1	0	1	0	1	2	0	26	0	0.64742	3	0	0	0	1	0	0	0	1	0	0	0	1	0	0	0	0	1	0	0	1	0
435	14	1	0	1	0	0	1	1	3	0	30	0	0.434374	2	0	0	1	0	0	0	0	1	0	0	0	1	0	0	0	0	1	0	0	1	0
441	14	1	0	1	1	0	0	1	4	0	35	0	0.505317	3	0	0	0	1	0	1	0	0	0	1	0	1	0	0	0	0	1	0	0	1	0
446	14	1	0	1	1	1	1	1	3	0	33	0	2.06367	4	0	0	0	0	1	0	0	1	0	0	0	1	0	0	0	0	1	0	0	1	0
460	14	1	0	0	1	0	0	1	4	0	39	0	-0.44261	2	0	0	1	0	0	0	0	1	0	0	0	1	0	0	0	0	1	0	0	1	0
439	14	0	0	1	1	0	1	1	4	0	30	0	1.17797	3	0	0	0	1	0	0	0	1	0	0	1	1	0	0	0	0	1	0	0	1	0
463	14	1	0	1	1	1	1	1	5	0	28	0	2.06367	4	0	0	0	0	1	0	0	1	0	0	0	1	0	0	3	0	1	0	0	0	1
438	14	0	0	1	1	0	1	1	2	0	26	0	1.17797	3	0	0	0	1	0	0	0	1	0	0	1	1	0	0	0	0	1	0	0	1	0
464	14	1	0	1	1	0	1	1	2	0	22	0	1.17797	3	0	0	0	1	0	0	0	1	0	0	0	1	0	0	0	0	1	0	0	1	0
428	14	1	0	1	1	1	1	1	2	1	31	0	2.06367	4	0	0	0	0	1	0	0	1	0	0	0	0	1	0	0	0	1	0	0	1	0
453	15	0	0	1	0	0	0	1	3	0	28	0	-0.238279	2	0	0	1	0	0	0	0	1	0	0	1	1	0	0	0	0	1	0	0	1	0
430	15	1	1	0	1	0	1	1	3	0	29	0	-0.639896	1	0	1	0	0	0	0	0	1	0	0	0	1	0	0	0	0	1	0	0	1	0
429	15	1	0	0	1	1	1	1	2	0	28	0	1.11574	3	0	0	0	1	0	0	0	1	0	0	0	1	0	0	0	0	1	0	0	1	0
292	15	1	0	0	0	1	1	1	4	0	27	0	0.372146	2	0	0	1	0	0	0	0	1	0	0	0	1	0	0	0	0	1	0	0	1	0
451	15	0	0	1	0	0	0	1	1	1	21	0	-0.238279	2	0	0	1	0	0	0	0	1	0	0	1	0	1	0	1	0	1	0	1	0	0
440	15	0	0	1	1	0	0	1	3	0	39	0	0.505317	3	0	0	0	1	0	0	0	1	0	0	1	1	0	0	0	0	1	0	0	1	0
433	15	1	1	0	1	0	1	1	4	0	28	0	-0.639896	1	0	1	0	0	0	0	0	1	0	0	0	1	0	0	0	0	1	0	0	1	0
455	15	1	0	1	1	1	1	1	1	0	23	0	2.06367	4	0	0	0	0	1	0	0	1	0	0	0	1	0	0	1	0	1	0	1	0	0
416	15	1	0	1	1	1	0	1	3	0	25	0	1.39102	4	0	0	0	0	1	0	0	1	0	0	0	1	0	0	0	0	1	0	0	1	0
450	15	0	0	0	0	0	0	0	9	0	34	0	-2.16626	0	1	0	0	0	0	0	0	1	0	0	1	1	0	0	3	0	1	0	0	0	1
458	15	1	0	1	1	0	0	1	3	0	27	0	0.505317	3	0	0	0	1	0	0	0	1	0	0	0	1	0	0	0	0	1	0	0	1	0
425	15	1	0	0	1	1	1	0	1	0	23	0	0.135689	2	0	0	1	0	0	1	0	0	0	1	0	1	0	0	1	0	1	0	1	0	0
457	15	1	0	1	1	1	1	1	2	0	29	0	2.06367	4	0	0	0	0	1	0	0	1	0	0	0	1	0	0	0	0	1	0	0	1	0
454	15	1	0	1	1	0	0	0	3	0	24	0	-0.474736	2	0	0	1	0	0	0	1	0	0	2	0	1	0	0	0	0	1	0	0	1	0
448	15	1	0	0	1	1	1	1	9	0	44	0	1.11574	3	0	0	0	1	0	1	0	0	0	1	0	1	0	3	3	0	0	1	0	0	1
424	15	1	0	1	1	1	1	1	6	0	37	0	2.06367	4	0	0	0	0	1	0	0	1	0	0	0	1	0	0	3	0	1	0	0	0	1
456	15	1	0	1	0	0	0	1	3	0	22	0	-0.238279	2	0	0	1	0	0	0	0	1	0	0	0	1	0	0	0	0	1	0	0	1	0
426	15	1	0	0	1	1	1	1	2	1	27	0	1.11574	3	0	0	0	1	0	1	0	0	0	1	0	0	1	0	0	0	1	0	0	1	0
423	15	1	0	0	1	1	0	0	2	0	25	0	-0.536965	1	0	1	0	0	0	0	0	1	0	0	0	1	0	0	0	0	1	0	0	1	0
422	15	1	0	1	1	1	1	0	2	0	26	0	1.08362	3	0	0	0	1	0	0	0	1	0	0	0	1	0	0	0	0	1	0	0	1	0
376	16	1	0	1	1	1	1	1	3	0	30	0	2.06367	4	0	0	0	0	1	0	0	1	0	0	0	1	0	0	0	0	1	0	0	1	0
371	16	1	0	0	0	1	1	1	3	0	22	0	0.372146	2	0	0	1	0	0	0	0	1	0	0	0	1	0	0	0	0	1	0	0	1	0
386	16	1	0	1	0	0	0	0	2	0	29	0	-1.21833	1	0	1	0	0	0	1	0	0	0	1	0	1	0	0	0	0	1	0	0	1	0
387	16	0	0	0	0	0	0	0	4	0	36	0	-2.16626	0	1	0	0	0	0	0	0	1	0	0	1	1	0	0	0	0	1	0	0	1	0
373	16	1	0	1	1	0	0	1	3	0	30	0	0.505317	3	0	0	0	1	0	0	0	1	0	0	0	1	0	0	0	0	1	0	0	1	0
372	16	1	0	1	1	1	0	1	2	0	25	0	1.39102	4	0	0	0	0	1	0	0	1	0	0	0	1	0	0	0	0	1	0	0	1	0
381	16	1	0	1	0	0	0	1	2	0	30	0	-0.238279	2	0	0	1	0	0	0	0	1	0	0	0	1	0	0	0	0	1	0	0	1	0
382	16	1	0	1	1	1	1	1	4	0	26	0	2.06367	4	0	0	0	0	1	0	0	1	0	0	0	1	0	0	0	0	1	0	0	1	0
369	16	1	0	1	0	1	0	1	2	0	21	0	0.64742	3	0	0	0	1	0	0	0	1	0	0	0	1	0	0	0	0	1	0	0	1	0
379	16	1	0	1	1	1	0	1	2	0	30	0	1.39102	4	0	0	0	0	1	0	0	1	0	0	0	1	0	0	0	0	1	0	0	1	0
385	16	1	0	0	1	1	1	1	5	0	28	0	1.11574	3	0	0	0	1	0	0	0	1	0	0	0	1	0	0	3	0	1	0	0	0	1
375	16	1	0	1	0	0	1	0	3	0	27	0	-0.54568	1	0	1	0	0	0	0	0	1	0	0	0	1	0	0	0	0	1	0	0	1	0
384	16	1	0	1	1	1	1	1	3	0	22	0	2.06367	4	0	0	0	0	1	0	0	1	0	0	0	1	0	0	0	0	1	0	0	1	0
368	16	1	0	1	1	1	0	1	3	0	27	0	1.39102	4	0	0	0	0	1	0	0	1	0	0	0	1	0	0	0	0	1	0	0	1	0
374	16	1	0	1	1	0	1	1	3	0	21	0	1.17797	3	0	0	0	1	0	0	1	0	0	2	0	1	0	0	0	0	1	0	0	1	0
390	16	1	0	1	1	0	0	1	8	0	37	0	0.505317	3	0	0	0	1	0	0	0	1	0	0	0	1	0	0	3	0	1	0	0	0	1
380	16	1	0	1	1	1	1	1	3	0	29	0	2.06367	4	0	0	0	0	1	0	0	1	0	0	0	1	0	0	0	0	1	0	0	1	0
370	16	1	0	0	0	1	1	1	4	0	38	0	0.372146	2	0	0	1	0	0	0	0	1	0	0	0	1	0	0	0	0	1	0	0	1	0
344	17	1	1	0	1	1	1	0	1	0	17	0	-0.734251	1	0	1	0	0	0	0	1	0	0	2	0	1	0	1	1	1	0	0	1	0	0
358	17	1	0	0	1	0	0	1	5	0	29	0	-0.44261	2	0	0	1	0	0	0	0	1	0	0	0	1	0	0	3	0	1	0	0	0	1
354	17	1	0	1	1	1	1	1	1	1	22	0	2.06367	4	0	0	0	0	1	0	0	1	0	0	0	0	1	0	1	0	1	0	1	0	0
771	17	1	1	0	0	0	0	0	1	0	18	0	-3.0362	0	1	0	0	0	0	1	0	0	0	1	0	1	0	1	1	1	0	0	1	0	0
357	17	1	1	0	0	0	0	1	2	0	21	0	-2.05615	0	1	0	0	0	0	0	0	1	0	0	0	1	0	0	0	0	1	0	0	1	0
361	17	1	0	0	1	0	1	1	1	0	19	0	0.230044	2	0	0	1	0	0	0	0	1	0	0	0	1	0	1	1	1	0	0	1	0	0
346	17	0	0	0	0	0	0	1	3	0	29	0	-1.18621	1	0	1	0	0	0	0	0	1	0	0	1	1	0	0	0	0	1	0	0	1	0
356	17	1	0	0	1	1	0	0	4	0	27	0	-0.536965	1	0	1	0	0	0	1	0	0	0	1	0	1	0	0	0	0	1	0	0	1	0
366	17	0	0	1	1	1	1	1	3	0	24	0	2.06367	4	0	0	0	0	1	0	0	1	0	0	1	1	0	0	0	0	1	0	0	1	0
363	17	0	0	1	0	0	1	0	3	0	26	0	-0.54568	1	0	1	0	0	0	0	0	1	0	0	1	1	0	0	0	0	1	0	0	1	0
349	17	1	1	0	0	0	1	1	2	0	24	0	-1.38349	1	0	1	0	0	0	1	0	0	0	1	0	1	0	0	0	0	1	0	0	1	0
251	17	1	1	0	0	0	1	1	8	0	36	0	-1.38349	1	0	1	0	0	0	0	0	1	0	0	0	1	0	0	3	0	1	0	0	0	1
359	17	1	0	0	1	0	0	0	6	0		0	-1.42266	1	0	1	0	0	0	0	0	1	0	0	0	1	0		3				0	0	1
347	17	1	0	0	1	0	0	1	2	0	20	0	-0.44261	2	0	0	1	0	0	0	0	1	0	0	0	1	0	0	0	0	1	0	0	1	0
362	17	1	0	1	1	1	0	1	6	0	41	0	1.39102	4	0	0	0	0	1	0	0	1	0	0	0	1	0	3	3	0	0	1	0	0	1
352	17	1	0	1	1	1	0	0	1	0	20	0	0.410962	2	0	0	1	0	0	0	0	1	0	0	0	1	0	0	1	0	1	0	1	0	0
365	17	1	0	0	1	0	0	1	1	0	19	0	-0.44261	2	0	0	1	0	0	0	1	0	0	2	0	1	0	1	1	1	0	0	1	0	0
402	18	1	0	0	1	0	1	1	8	0	39	0	0.230044	2	0	0	1	0	0	0	0	1	0	0	0	1	0	0	3	0	1	0	0	0	1
398	18	1	0	0	0	0	1	0	3	0	24	0	-1.49361	0	1	0	0	0	0	0	0	1	0	0	0	1	0	0	0	0	1	0	0	1	0
411	18	1	0	1	1	1	1	1	6	0	35	0	2.06367	4	0	0	0	0	1	0	0	1	0	0	0	1	0	0	3	0	1	0	0	0	1
395	18	0	1	0	1	0	1	0	6	0	34	0	-1.61995	0	1	0	0	0	0	1	0	0	0	1	1	1	0	0	3	0	1	0	0	0	1
409	18	1	1	0	1	0	0	0	1	1	19	0	-2.2926	0	1	0	0	0	0	0	0	1	0	0	0	0	1	1	1	1	0	0	1	0	0
401	18	1	1	0	0	0	1	0	6	0	28	0	-2.36355	0	1	0	0	0	0	0	0	1	0	0	0	1	0	0	3	0	1	0	0	0	1
400	18	1	1	0	1	1	0	0	4	0	23	0	-1.4069	1	0	1	0	0	0	1	0	0	0	1	0	1	0	0	0	0	1	0	0	1	0
414	18	0	1	0	0	0	0	0	6	0	34	0	-3.0362	0	1	0	0	0	0	0	0	1	0	0	1	1	0	0	3	0	1	0	0	0	1
770	18	1	0	0	1	1	0	1	2	0	22	0	0.443089	2	0	0	1	0	0	1	0	0	0	1	0	1	0	0	0	0	1	0	0	1	0
410	18	1	0	0	1	1	1	1	2	0		0	1.11574	3	0	0	0	1	0	0	0	1	0	0	0	1	0		0				0	1	0
396	18	1	0	0	1	1	1	1	3	0	29	0	1.11574	3	0	0	0	1	0	0	0	1	0	0	0	1	0	0	0	0	1	0	0	1	0
393	18	1	0	0	1	1	1	1	6	0	35	0	1.11574	3	0	0	0	1	0	1	0	0	0	1	0	1	0	0	3	0	1	0	0	0	1
392	18	1	1	0	1	1	1	1	2	0	22	0	0.245803	2	0	0	1	0	0	0	1	0	0	2	0	1	0	0	0	0	1	0	0	1	0
408	18	1	1	0	0	0	0	1	2	0	21	0	-2.05615	0	1	0	0	0	0	1	0	0	0	1	0	1	0	0	0	0	1	0	0	1	0
415	18	1	0	0	1	1	1	1	3	0	26	0	1.11574	3	0	0	0	1	0	0	1	0	0	2	0	1	0	0	0	0	1	0	0	1	0
406	18	1	0	0	1	0	1	1	9	0		0	0.230044	2	0	0	1	0	0	0	1	0	0	2	0	1	0		3				0	0	1
407	18	1	0	1	1	1	1	1	5	0		0	2.06367	4	0	0	0	0	1	0	1	0	0	2	0	1	0		3				0	0	1
483	19	1	1	0	0	0	0	0	4	0	24	0	-3.0362	0	1	0	0	0	0	1	0	0	0	1	0	1	0	0	0	0	1	0	0	1	0
487	19	1	0	1	1	1	1	1	7	0	33	0	2.06367	4	0	0	0	0	1	1	0	0	0	1	0	1	0	0	3	0	1	0	0	0	1
468	19	1	0	0	0	0	1	1	2	0	23	0	-0.513553	1	0	1	0	0	0	0	0	1	0	0	0	1	0	0	0	0	1	0	0	1	0
489	19	1	0	0	0	0	1	1	4	0	36	0	-0.513553	1	0	1	0	0	0	0	0	1	0	0	0	1	0	0	0	0	1	0	0	1	0
482	19	1	0	1	1	0	1	1	2	0	28	0	1.17797	3	0	0	0	1	0	0	0	1	0	0	0	1	0	0	0	0	1	0	0	1	0
476	19	1	0	0	1	0	1	1	1	1	16	0	0.230044	2	0	0	1	0	0	0	1	0	0	2	0	0	1	1	1	1	0	0	1	0	0
480	19	1	0	1	0	1	1	1	6	0	25	0	1.32007	3	0	0	0	1	0	0	0	1	0	0	0	1	0	0	3	0	1	0	0	0	1
478	19	1	0	1	1	0	1	1	3	1	34	0	1.17797	3	0	0	0	1	0	0	0	1	0	0	0	0	1	0	0	0	1	0	0	1	0
485	19	1	0	1	1	1	1	1	7	0	37	0	2.06367	4	0	0	0	0	1	0	0	1	0	0	0	1	0	0	3	0	1	0	0	0	1
467	19	0	1	0	1	0	1	0	1	0	22	0	-1.61995	0	1	0	0	0	0	0	0	1	0	0	1	1	0	0	1	0	1	0	1	0	0
470	19	1	0	1	1	0	1	1	4	0	27	0	1.17797	3	0	0	0	1	0	0	0	1	0	0	0	1	0	0	0	0	1	0	0	1	0
488	19	1	0	1	0	1	1	1	5	1	34	0	1.32007	3	0	0	0	1	0	0	0	1	0	0	0	0	1	0	3	0	1	0	0	0	1
475	19	1	0	1	1	1	1	1	5	0	35	0	2.06367	4	0	0	0	0	1	0	1	0	0	2	0	1	0	0	3	0	1	0	0	0	1
539	20	1	0	0	1	0	1	1	2	0	25	0	0.230044	2	0	0	1	0	0	0	0	1	0	0	0	1	0	0	0	0	1	0	0	1	0
517	20	1	0	1	1	1	1	1	3	1	29	0	2.06367	4	0	0	0	0	1	0	0	1	0	0	0	0	1	0	0	0	1	0	0	1	0
520	20	1	0	1	1	1	1	1	3	0	23	0	2.06367	4	0	0	0	0	1	0	0	1	0	0	0	1	0	0	0	0	1	0	0	1	0
519	20	1	0	1	1	1	1	1	6	0	44	0	2.06367	4	0	0	0	0	1	0	0	1	0	0	0	1	0	3	3	0	0	1	0	0	1
540	20	1	0	1	1	1	0	1	2	0	24	0	1.39102	4	0	0	0	0	1	0	0	1	0	0	0	1	0	0	0	0	1	0	0	1	0
524	20	1	0	0	0	1	0	1	2	0	22	0	-0.300507	2	0	0	1	0	0	0	0	1	0	0	0	1	0	0	0	0	1	0	0	1	0
538	20	1	1	0	1	0	0	0	1	0	24	0	-2.2926	0	1	0	0	0	0	0	0	1	0	0	0	1	0	0	1	0	1	0	1	0	0
537	20	1	0	1	1	1	1	1	1	0	19	0	2.06367	4	0	0	0	0	1	1	0	0	0	1	0	1	0	1	1	1	0	0	1	0	0
532	20	1	0	1	1	1	0	1	1	0	23	0	1.39102	4	0	0	0	0	1	0	0	0	1	4	0	1	0	0	1	0	1	0	1	0	0
536	20	1	0	1	1	1	1	1	6	0	36	0	2.06367	4	0	0	0	0	1	0	0	1	0	0	0	1	0	0	3	0	1	0	0	0	1
516	20	0	0	1	0	0	0	0	7	0	32	0	-1.21833	1	0	1	0	0	0	0	0	1	0	0	1	1	0	0	3	0	1	0	0	0	1
534	20	1	0	1	1	1	1	1	5	0	33	0	2.06367	4	0	0	0	0	1	0	0	1	0	0	0	1	0	0	3	0	1	0	0	0	1
553	21	1	0	0	1	0	1	1	8	0	37	0	0.230044	2	0	0	1	0	0	0	0	1	0	0	0	1	0	0	3	0	1	0	0	0	1
550	21	1	1	0	0	0	1	0	3	0	26	0	-2.36355	0	1	0	0	0	0	0	0	1	0	0	0	1	0	0	0	0	1	0	0	1	0
547	21	1	0	0	0	0	0	0	2	0	22	0	-2.16626	0	1	0	0	0	0	0	0	1	0	0	0	1	0	0	0	0	1	0	0	1	0
558	21	1	1	0	0	0	1	0	4	0	28	0	-2.36355	0	1	0	0	0	0	0	1	0	0	2	0	1	0	0	0	0	1	0	0	1	0
561	21	1	1	0	1	0	0	0	6	0	36	0	-2.2926	0	1	0	0	0	0	0	0	1	0	0	0	1	0	0	3	0	1	0	0	0	1
544	21	1	0	1	1	1	1	1	4	0	28	0	2.06367	4	0	0	0	0	1	0	0	1	0	0	0	1	0	0	0	0	1	0	0	1	0
545	21	1	1	0	1	0	0	1	1	0	21	0	-1.31255	1	0	1	0	0	0	0	0	1	0	0	0	1	0	0	1	0	1	0	1	0	0
565	21	1	0	0	1	1	1	1	6	0	39	0	1.11574	3	0	0	0	1	0	0	0	1	0	0	0	1	0	0	3	0	1	0	0	0	1
563	21	1	1	0	1	1	0	0	2	0	25	0	-1.4069	1	0	1	0	0	0	0	0	1	0	0	0	1	0	0	0	0	1	0	0	1	0
541	21	1	1	0	1	0	0	1	2	0	24	0	-1.31255	1	0	1	0	0	0	0	0	1	0	0	0	1	0	0	0	0	1	0	0	1	0
557	21	1	1	0	1	0	0	0	4	0	31	0	-2.2926	0	1	0	0	0	0	0	0	1	0	0	0	1	0	0	0	0	1	0	0	1	0
555	21	1	1	0	1	1	1	0	3	0	27	0	-0.734251	1	0	1	0	0	0	0	0	1	0	0	0	1	0	0	0	0	1	0	0	1	0
562	21	1	1	0	1	0	1	0	2	1	22	0	-1.61995	0	1	0	0	0	0	0	0	1	0	0	0	0	1	0	0	0	1	0	0	1	0
564	21	1	1	0	1	0	1	1	3	0	26	0	-0.639896	1	0	1	0	0	0	0	0	1	0	0	0	1	0	0	0	0	1	0	0	1	0
511	22	1	0	1	1	1	1	1	2	0	24	0	2.06367	4	0	0	0	0	1	0	0	1	0	0	0	1	0	0	0	0	1	0	0	1	0
504	22	1	0	0	0	0	1	1	4	0	29	0	-0.513553	1	0	1	0	0	0	0	0	1	0	0	0	1	0	0	0	0	1	0	0	1	0
495	22	1	1	0	1	1	0	0	4	0	34	0	-1.4069	1	0	1	0	0	0	0	0	1	0	0	0	1	0	0	0	0	1	0	0	1	0
491	22	1	1	0	1	0	1	1	4	0	33	0	-0.639896	1	0	1	0	0	0	0	1	0	0	2	0	1	0	0	0	0	1	0	0	1	0
514	22	1	0	0	1	0	1	0	1	1	25	0	-0.75001	1	0	1	0	0	0	0	0	1	0	0	0	0	1	0	1	0	1	0	1	0	0
505	22	1	1	0	0	0	0	0	1	0	18	0	-3.0362	0	1	0	0	0	0	1	0	0	0	1	0	1	0	1	1	1	0	0	1	0	0
509	22	1	1	0	1	0	1	0	7	0	30	0	-1.61995	0	1	0	0	0	0	0	0	1	0	0	0	1	0	0	3	0	1	0	0	0	1
513	22	1	1	0	1	0	1	0	3	0	25	0	-1.61995	0	1	0	0	0	0	0	1	0	0	2	0	1	0	0	0	0	1	0	0	1	0
493	22	1	1	0	1	0	1	0	2	0	21	0	-1.61995	0	1	0	0	0	0	0	0	1	0	0	0	1	0	0	0	0	1	0	0	1	0
499	22	1	0	0	0	0	0	0	3	0	27	0	-2.16626	0	1	0	0	0	0	0	0	1	0	0	0	1	0	0	0	0	1	0	0	1	0
512	22	1	1	0	1	0	0	1	4	0	25	0	-1.31255	1	0	1	0	0	0	0	0	1	0	0	0	1	0	0	0	0	1	0	0	1	0
497	22	1	1	0	1	0	1	1	5	0	27	0	-0.639896	1	0	1	0	0	0	0	1	0	0	2	0	1	0	0	3	0	1	0	0	0	1
507	22	1	0	0	0	0	1	1	7	0		0	-0.513553	1	0	1	0	0	0	0	0	1	0	0	0	1	0		3				0	0	1
506	22	0	0	0	0	0	0	0	5	0	30	0	-2.16626	0	1	0	0	0	0	0	0	1	0	0	1	1	0	0	3	0	1	0	0	0	1
496	22	1	1	0	1	1	1	1	1	0	24	0	0.245803	2	0	0	1	0	0	0	0	1	0	0	0	1	0	0	1	0	1	0	1	0	0
500	22	1	0	1	1	1	1	1	7	0	36	0	2.06367	4	0	0	0	0	1	0	0	1	0	0	0	1	0	0	3	0	1	0	0	0	1
508	22	1	0	1	1	0	1	1	4	0	28	0	1.17797	3	0	0	0	1	0	0	0	1	0	0	0	1	0	0	0	0	1	0	0	1	0
498	22	1	1	0	1	0	0	1	2	1	23	0	-1.31255	1	0	1	0	0	0	0	0	1	0	0	0	0	1	0	0	0	1	0	0	1	0
577	23	1	0	1	1	0	1	1	8	0	38	0	1.17797	3	0	0	0	1	0	0	0	1	0	0	0	1	0	0	3	0	1	0	0	0	1
587	23	1	0	1	1	1	1	1	1	0	20	0	2.06367	4	0	0	0	0	1	0	0	0	1	4	0	1	0	0	1	0	1	0	1	0	0
574	23	1	0	1	1	0	1	1	4	0	27	0	1.17797	3	0	0	0	1	0	0	0	1	0	0	0	1	0	0	0	0	1	0	0	1	0
575	23	1	1	0	0	0	0	1	9	0	42	0	-2.05615	0	1	0	0	0	0	0	0	1	0	0	0	1	0	3	3	0	0	1	0	0	1
585	23	1	0	1	1	1	1	1	4	1	26	0	2.06367	4	0	0	0	0	1	0	0	1	0	0	0	0	1	0	0	0	1	0	0	1	0
588	23	1	0	1	1	1	1	1	5	0	32	0	2.06367	4	0	0	0	0	1	0	0	1	0	0	0	1	0	0	3	0	1	0	0	0	1
626	24	1	0	1	1	1	1	0	3	1	28	0	1.08362	3	0	0	0	1	0	0	0	1	0	0	0	0	1	0	0	0	1	0	0	1	0
611	24	1	0	1	1	0	1	1	1	0	17	0	1.17797	3	0	0	0	1	0	0	0	1	0	0	0	1	0	1	1	1	0	0	1	0	0
599	24	0	0	0	1	1	1	1	6	0	31	0	1.11574	3	0	0	0	1	0	0	0	1	0	0	1	1	0	0	3	0	1	0	0	0	1
600	24	1	1	0	0	1	1	0	2	1	22	0	-1.47785	1	0	1	0	0	0	0	0	1	0	0	0	0	1	0	0	0	1	0	0	1	0
623	24	1	1	0	0	0	1	0	3	0	28	0	-2.36355	0	1	0	0	0	0	0	0	1	0	0	0	1	0	0	0	0	1	0	0	1	0
602	24	1	0	1	1	1	1	1	2	0	27	0	2.06367	4	0	0	0	0	1	0	0	1	0	0	0	1	0	0	0	0	1	0	0	1	0
597	24	1	0	1	1	1	0	1	1	0	21	0	1.39102	4	0	0	0	0	1	0	0	0	1	4	0	1	0	0	1	0	1	0	1	0	0
613	24	1	1	0	1	0	1	1	4	0	23	0	-0.639896	1	0	1	0	0	0	0	0	1	0	0	0	1	0	0	0	0	1	0	0	1	0
592	24	0	1	0	1	0	0	0	1	0	33	0	-2.2926	0	1	0	0	0	0	0	0	1	0	0	1	1	0	0	1	0	1	0	1	0	0
610	24	1	1	0	1	0	1	1	6	0	35	0	-0.639896	1	0	1	0	0	0	0	0	1	0	0	0	1	0	0	3	0	1	0	0	0	1
601	24	1	0	1	0	0	1	1	2	0	25	0	0.434374	2	0	0	1	0	0	0	0	1	0	0	0	1	0	0	0	0	1	0	0	1	0
614	24	1	0	0	1	0	1	1	2	0	22	0	0.230044	2	0	0	1	0	0	0	0	1	0	0	0	1	0	0	0	0	1	0	0	1	0
615	24	1	1	0	1	0	1	1	4	0	28	0	-0.639896	1	0	1	0	0	0	0	0	1	0	0	0	1	0	0	0	0	1	0	0	1	0
609	25	0	0	0	0	0	0	0	3	0	27	0	-2.16626	0	1	0	0	0	0	0	0	1	0	0	1	1	0	0	0	0	1	0	0	1	0
632	25	1	0	0	1	0	1	1	1	0	31	0	0.230044	2	0	0	1	0	0	0	0	1	0	0	0	1	0	0	1	0	1	0	1	0	0
633	25	1	0	0	1	0	0	0	7	0	30	0	-1.42266	1	0	1	0	0	0	1	0	0	0	1	0	1	0	0	3	0	1	0	0	0	1
619	25	0	0	1	1	1	1	1	3	0	20	0	2.06367	4	0	0	0	0	1	0	0	1	0	0	1	1	0	0	0	0	1	0	0	1	0
631	25	1	0	1	1	1	1	1	1	0	32	0	2.06367	4	0	0	0	0	1	0	0	1	0	0	0	1	0	0	1	0	1	0	1	0	0
606	25	1	0	1	1	0	1	1	2	0	27	0	1.17797	3	0	0	0	1	0	0	0	1	0	0	0	1	0	0	0	0	1	0	0	1	0
605	25	1	0	0	1	0	0	1	7	0	37	0	-0.44261	2	0	0	1	0	0	0	0	1	0	0	0	1	0	0	3	0	1	0	0	0	1
616	25	1	0	0	1	0	1	1	3	0	30	0	0.230044	2	0	0	1	0	0	0	0	1	0	0	0	1	0	0	0	0	1	0	0	1	0
634	25	1	0	1	1	1	1	1	4	0	42	0	2.06367	4	0	0	0	0	1	1	0	0	0	1	0	1	0	3	0	0	0	1	0	1	0
630	25	1	0	1	1	1	1	1	3	0	28	0	2.06367	4	0	0	0	0	1	0	0	1	0	0	0	1	0	0	0	0	1	0	0	1	0
636	25	1	0	1	1	1	1	1	6	0	42	0	2.06367	4	0	0	0	0	1	0	0	1	0	0	0	1	0	3	3	0	0	1	0	0	1
604	25	1	1	0	1	1	0	0	4	0	32	0	-1.4069	1	0	1	0	0	0	0	0	1	0	0	0	1	0	0	0	0	1	0	0	1	0
658	26	0	0	0	0	0	0	0	1	0	16	0	-2.16626	0	1	0	0	0	0	0	1	0	0	2	1	1	0	1	1	1	0	0	1	0	0
653	26	1	0	0	0	0	1	0	8	0	36	0	-1.49361	0	1	0	0	0	0	1	0	0	0	1	0	1	0	0	3	0	1	0	0	0	1
659	26	1	1	0	1	0	1	1	6	0	30	0	-0.639896	1	0	1	0	0	0	1	0	0	0	1	0	1	0	0	3	0	1	0	0	0	1
662	26	1	0	1	1	1	1	1	2	0	27	0	2.06367	4	0	0	0	0	1	0	0	1	0	0	0	1	0	0	0	0	1	0	0	1	0
648	26	1	0	0	0	0	0	0	3	0	26	0	-2.16626	0	1	0	0	0	0	0	0	1	0	0	0	1	0	0	0	0	1	0	0	1	0
652	26	1	0	0	1	0	0	0	5	0	26	0	-1.42266	1	0	1	0	0	0	0	0	1	0	0	0	1	0	0	3	0	1	0	0	0	1
651	26	1	0	0	0	0	1	0	3	0	21	0	-1.49361	0	1	0	0	0	0	0	0	1	0	0	0	1	0	0	0	0	1	0	0	1	0
642	26	1	1	0	0	0	1	0	4	0	27	0	-2.36355	0	1	0	0	0	0	0	0	1	0	0	0	1	0	0	0	0	1	0	0	1	0
649	26	1	0	1	1	1	1	1	2	1	26	0	2.06367	4	0	0	0	0	1	0	0	1	0	0	0	0	1	0	0	0	1	0	0	1	0
661	26	1	0	1	1	1	1	1	4	0	33	0	2.06367	4	0	0	0	0	1	0	0	1	0	0	0	1	0	0	0	0	1	0	0	1	0
650	26	1	0	1	1	1	1	1	5	0	28	0	2.06367	4	0	0	0	0	1	0	0	1	0	0	0	1	0	0	3	0	1	0	0	0	1
663	26	1	1	0	1	0	1	0	6	0	36	0	-1.61995	0	1	0	0	0	0	0	0	1	0	0	0	1	0	0	3	0	1	0	0	0	1
657	26	1	0	0	1	0	1	1	4	0	26	0	0.230044	2	0	0	1	0	0	0	0	1	0	0	0	1	0	0	0	0	1	0	0	1	0
660	26	1	0	1	1	1	1	1	3	0	27	0	2.06367	4	0	0	0	0	1	0	0	1	0	0	0	1	0	0	0	0	1	0	0	1	0
646	26	1	0	0	1	1	1	1	4	0	30	0	1.11574	3	0	0	0	1	0	0	0	1	0	0	0	1	0	0	0	0	1	0	0	1	0
647	26	1	0	0	1	1	1	1	3	0	27	0	1.11574	3	0	0	0	1	0	0	0	1	0	0	0	1	0	0	0	0	1	0	0	1	0
645	26	1	0	1	1	1	1	1	5	0	33	0	2.06367	4	0	0	0	0	1	0	0	1	0	0	0	1	0	0	3	0	1	0	0	0	1
700	27	1	1	0	0	1	0	0	1	0	21	0	-2.1505	0	1	0	0	0	0	1	0	0	0	1	0	1	0	0	1	0	1	0	1	0	0
702	27	1	0	0	1	0	0	1	4	0	28	0	-0.44261	2	0	0	1	0	0	1	0	0	0	1	0	1	0	0	0	0	1	0	0	1	0
688	27	1	0	1	1	1	1	1	2	0	23	0	2.06367	4	0	0	0	0	1	0	0	1	0	0	0	1	0	0	0	0	1	0	0	1	0
674	27	1	0	1	1	1	1	1	3	0	29	0	2.06367	4	0	0	0	0	1	0	0	1	0	0	0	1	0	0	0	0	1	0	0	1	0
672	27	1	0	1	1	1	0	1	3	0	27	0	1.39102	4	0	0	0	0	1	0	0	1	0	0	0	1	0	0	0	0	1	0	0	1	0
666	27	1	0	1	1	1	1	1	1	0	20	0	2.06367	4	0	0	0	0	1	0	0	1	0	0	0	1	0	0	1	0	1	0	1	0	0
703	27	1	0	1	1	1	1	1		0	36	0	2.06367	4	0	0	0	0	1	0	0	1	0	0	0	1	0	0		0	1	0
678	27	1	0	0	1	1	1	1	6	1	40	0	1.11574	3	0	0	0	1	0	0	0	1	0	0	0	0	1	3	3	0	0	1	0	0	1
686	27	1	0	1	1	1	1	1	4	1	32	0	2.06367	4	0	0	0	0	1	0	0	1	0	0	0	0	1	0	0	0	1	0	0	1	0
687	27	1	1	0	1	0	1	1	2	0	28	0	-0.639896	1	0	1	0	0	0	1	0	0	0	1	0	1	0	0	0	0	1	0	0	1	0
679	28	1	1	0	0	0	0	0	4	0	37	0	-3.0362	0	1	0	0	0	0	0	0	1	0	0	0	1	0	0	0	0	1	0	0	1	0
696	28	1	0	1	0	0	1	1	3	0	19	0	0.434374	2	0	0	1	0	0	1	0	0	0	1	0	1	0	1	0	1	0	0	0	1	0
712	28	1	0	1	1	1	1	1	5	0	31	0	2.06367	4	0	0	0	0	1	0	0	1	0	0	0	1	0	0	3	0	1	0	0	0	1
711	28	1	0	1	1	1	0	1	3	0	25	0	1.39102	4	0	0	0	0	1	0	0	1	0	0	0	1	0	0	0	0	1	0	0	1	0
708	28	1	0	1	1	1	1	1	2	0	25	0	2.06367	4	0	0	0	0	1	0	0	1	0	0	0	1	0	0	0	0	1	0	0	1	0
691	28	1	0	1	1	1	1	1	3	0	32	0	2.06367	4	0	0	0	0	1	0	0	1	0	0	0	1	0	0	0	0	1	0	0	1	0
714	28	0	1	0	0	0	0	0	2	0	27	0	-3.0362	0	1	0	0	0	0	0	0	1	0	0	1	1	0	0	0	0	1	0	0	1	0
680	28	1	0	1	1	1	1	1	6	0	40	0	2.06367	4	0	0	0	0	1	0	0	1	0	0	0	1	0	3	3	0	0	1	0	0	1
713	28	1	0	0	1	1	1	1	4	0	33	0	1.11574	3	0	0	0	1	0	0	0	1	0	0	0	1	0	0	0	0	1	0	0	1	0
683	28	1	0	1	1	1	1	1	4	0	27	0	2.06367	4	0	0	0	0	1	0	0	0	1	4	0	1	0	0	0	0	1	0	0	1	0
706	28	1	1	0	1	0	0	1	1	0	32	0	-1.31255	1	0	1	0	0	0	0	0	1	0	0	0	1	0	0	1	0	1	0	1	0	0
709	28	1	1	0	1	0	0	0	4	0	27	0	-2.2926	0	1	0	0	0	0	1	0	0	0	1	0	1	0	0	0	0	1	0	0	1	0
694	28	1	0	1	1	1	1	1	4	0	36	0	2.06367	4	0	0	0	0	1	0	0	1	0	0	0	1	0	0	0	0	1	0	0	1	0
707	28	1	0	0	1	1	0	0	1	0	30	0	-0.536965	1	0	1	0	0	0	0	0	1	0	0	0	1	0	0	1	0	1	0	1	0	0
705	28	1	0	1	1	1	1	1	5	0	34	0	2.06367	4	0	0	0	0	1	0	0	1	0	0	0	1	0	0	3	0	1	0	0	0	1
695	28	1	1	0	1	0	0	0	4	0	34	0	-2.2926	0	1	0	0	0	0	0	0	1	0	0	0	1	0	0	0	0	1	0	0	1	0
725	29	1	1	0	1	0	1	0	1	0	20	0	-1.61995	0	1	0	0	0	0	0	0	1	0	0	0	1	0	0	1	0	1	0	1	0	0
724	29	1	0	0	0	0	1	0	5	0	28	0	-1.49361	0	1	0	0	0	0	0	0	1	0	0	0	1	0	0	3	0	1	0	0	0	1
737	29	1	1	0	1	1	1	1	4	0	33	0	0.245803	2	0	0	1	0	0	0	0	1	0	0	0	1	0	0	0	0	1	0	0	1	0
722	29	1	0	1	1	1	1	1	3	0	27	0	2.06367	4	0	0	0	0	1	1	0	0	0	1	0	1	0	0	0	0	1	0	0	1	0
736	29	1	1	0	1	0	0	0	5	0	28	0	-2.2926	0	1	0	0	0	0	0	0	1	0	0	0	1	0	0	3	0	1	0	0	0	1
717	29	1	1	0	1	1	1	1	1	1	24	0	0.245803	2	0	0	1	0	0	0	0	1	0	0	0	0	1	0	1	0	1	0	1	0	0
731	29	1	1	0	1	0	1	1	2	0	34	0	-0.639896	1	0	1	0	0	0	0	0	1	0	0	0	1	0	0	0	0	1	0	0	1	0
726	29	1	1	0	1	1	0	1	4	0	40	0	-0.42685	2	0	0	1	0	0	0	0	1	0	0	0	1	0	3	0	0	0	1	0	1	0
739	29	1	0	0	1	1	1	1	4	0	28	0	1.11574	3	0	0	0	1	0	1	0	0	0	1	0	1	0	0	0	0	1	0	0	1	0
720	29	1	0	1	1	0	0	0	3	1	28	0	-0.474736	2	0	0	1	0	0	0	0	1	0	0	0	0	1	0	0	0	1	0	0	1	0
727	29	1	1	0	1	0	0	1	7	0	41	0	-1.31255	1	0	1	0	0	0	0	0	1	0	0	0	1	0	3	3	0	0	1	0	0	1
719	29	1	1	1	1	1	1	1	2	0	19	0	1.19373	3	0	0	0	1	0	1	0	0	0	1	0	1	0	1	0	1	0	0	0	1	0
747	30	1	0	0	1	1	1	1	5	0		0	1.11574	3	0	0	0	1	0	0	0	1	0	0	0	1	0		3				0	0	1
757	30	0	1	0	1	0	0	1	4	0	31	0	-1.31255	1	0	1	0	0	0	0	0	1	0	0	1	1	0	0	0	0	1	0	0	1	0
761	30	0	0	0	1	0	1	1	2	0	30	0	0.230044	2	0	0	1	0	0	0	0	1	0	0	1	1	0	0	0	0	1	0	0	1	0
746	30	1	0	0	1	0	0	1	5	0	40	0	-0.44261	2	0	0	1	0	0	0	0	1	0	0	0	1	0	3	3	0	0	1	0	0	1
749	30	1	1	0	0	0	0	1	4	0	25	0	-2.05615	0	1	0	0	0	0	0	0	1	0	0	0	1	0	0	0	0	1	0	0	1	0
750	30	0	1	0	0	0	0	0	5	0	26	0	-3.0362	0	1	0	0	0	0	0	0	1	0	0	1	1	0	0	3	0	1	0	0	0	1
741	30	1	0	1	0	0	0	1	5	0	28	0	-0.238279	2	0	0	1	0	0	0	0	1	0	0	0	1	0	0	3	0	1	0	0	0	1
752	30	1	1	0	0	0	0	0	3	0	34	0	-3.0362	0	1	0	0	0	0	0	1	0	0	2	0	1	0	0	0	0	1	0	0	1	0
753	30	1	0	0	1	0	0	0	2	0	23	0	-1.42266	1	0	1	0	0	0	0	0	1	0	0	0	1	0	0	0	0	1	0	0	1	0
764	30	1	0	1	1	1	1	1	5	0	34	0	2.06367	4	0	0	0	0	1	0	0	1	0	0	0	1	0	0	3	0	1	0	0	0	1
748	30	1	1	0	0	0	1	0	5	0	26	0	-2.36355	0	1	0	0	0	0	0	0	1	0	0	0	1	0	0	3	0	1	0	0	0	1
742	30	1	0	0	1	0	1	0	5	0	29	0	-0.75001	1	0	1	0	0	0	0	0	1	0	0	0	1	0	0	3	0	1	0	0	0	1
759	30	1	0	1	1	1	1	1	3	0	31	0	2.06367	4	0	0	0	0	1	0	0	1	0	0	0	1	0	0	0	0	1	0	0	1	0
743	30	1	0	0	1	0	0	1	7	0	42	0	-0.44261	2	0	0	1	0	0	0	0	1	0	0	0	1	0	3	3	0	0	1	0	0	1
745	30	1	0	1	1	1	1	1	5	0	31	0	2.06367	4	0	0	0	0	1	0	0	1	0	0	0	1	0	0	3	0	1	0	0	0	1
756	30	1	1	0	1	0	1	1	1	0	24	0	-0.639896	1	0	1	0	0	0	0	1	0	0	2	0	1	0	0	1	0	1	0	1	0	0
760	30	1	1	0	0	0	0	1	4	0	27	0	-2.05615	0	1	0	0	0	0	1	0	0	0	1	0	1	0	0	0	0	1	0	0	1	0
1012	31	1	0	0	0	0	0	1	3	0	21	1	-1.18621	1	0	1	0	0	0	0	1	0	0	2	0	1	0	0	0	0	1	0	0	1	0
1013	31	1	0	0	0	0	0	1	2	0	20	1	-1.18621	1	0	1	0	0	0	1	0	0	0	1	0	1	0	0	0	0	1	0	0	1	0
1014	31		0	1	1	1	1	1	1	0	23	1	2.06367	4	0	0	0	0	1	0	0	0	1	4		1	0	0	1	0	1	0	1	0	0
1015	31	1	0	1	1	1	1	1	2	1	24	1	2.06367	4	0	0	0	0	1	0	0	1	0	0	0	0	1	0	0	0	1	0	0	1	0
1016	31	1	0	1	1	0	1	1	1	1	17	1	1.17797	3	0	0	0	1	0	0	0	1	0	0	0	0	1	1	1	1	0	0	1	0	0
1017	31	1	0	1	1	1	1	1	3	0	27	1	2.06367	4	0	0	0	0	1	0	0	1	0	0	0	1	0	0	0	0	1	0	0	1	0
1020	31	1	1	1	1	1	0	1	3	0	27	1	0.521077	3	0	0	0	1	0	0	0	1	0	0	0	1	0	0	0	0	1	0	0	1	0
1024	31	0	0	1	0	0	1	1	2	0	21	1	0.434374	2	0	0	1	0	0	0	0	1	0	0	1	1	0	0	0	0	1	0	0	1	0
1027	31	0	0	1	1	1	1	1	1	0	21	1	2.06367	4	0	0	0	0	1	0	0	1	0	0	1	1	0	0	1	0	1	0	1	0	0
1028	31	1	0	1	1	1	0	1	1	0	22	1	1.39102	4	0	0	0	0	1	0	0	1	0	0	0	1	0	0	1	0	1	0	1	0	0
1031	31	0	0	0	0	1	1	1	1	0	20	1	0.372146	2	0	0	1	0	0	0	0	0	1	4	1	1	0	0	1	0	1	0	1	0	0
1032	31	1	0	1	0	0	1	1	4	0	28	1	0.434374	2	0	0	1	0	0	0	0	1	0	0	0	1	0	0	0	0	1	0	0	1	0
1033	31	0	0	1	0	1	1	0	2	1	28	1	0.340019	2	0	0	1	0	0	0	0	1	0	0	1	0	1	0	0	0	1	0	0	1	0
1034	31	0	0	1	1	1	1	1	1	1	18	1	2.06367	4	0	0	0	0	1	0	0	1	0	0	1	0	1	1	1	1	0	0	1	0	0
1035	31	1	1	0	1	1	1	1	4	0	22	1	0.245803	2	0	0	1	0	0	0	0	1	0	0	0	1	0	0	0	0	1	0	0	1	0
1037	31	0	1	1	1	1	1	1	1	1	19	1	1.19373	3	0	0	0	1	0	0	0	0	1	4	1	0	1	1	1	1	0	0	1	0	0
1039	31	1	0	0	1	1	1	1	1	0	23	1	1.11574	3	0	0	0	1	0	0	0	0	1	4	0	1	0	0	1	0	1	0	1	0	0
1040	31	1		1	1	1	1	1	1	0	24	1								0	0	0	1	4	0	1	0	0	1	0	1	0	1	0	0
1041	31	1	1	0	1	0	1	1	3	0	25	1	-0.639896	1	0	1	0	0	0	1	0	0	0	1	0	1	0	0	0	0	1	0	0	1	0
1042	31	0	1	1	1				3	1	29	1								0	0	0	1	4	1	0	1	0	0	0	1	0	0	1	0
1043	31	1	1	1	1	1	0	1	3	1	33	1	0.521077	3	0	0	0	1	0	0	0	1	0	0	0	0	1	0	0	0	1	0	0	1	0
1044	31	1	0	1	1	0	1	1	4	0	27	1	1.17797	3	0	0	0	1	0	0	0	1	0	0	0	1	0	0	0	0	1	0	0	1	0
1045	31	1	0	1	1	1	1	1	2	0	23	1	2.06367	4	0	0	0	0	1	0	0	1	0	0	0	1	0	0	0	0	1	0	0	1	0
1046	31	0	1	0	1	1	1	1	1	0	21	1	0.245803	2	0	0	1	0	0	0	0	1	0	0	1	1	0	0	1	0	1	0	1	0	0
1047	31	1	0	1	1	1	0	1	2	1	24	1	1.39102	4	0	0	0	0	1	0	0	1	0	0	0	0	1	0	0	0	1	0	0	1	0
1048	31	1	0	0	1	1	0	1	1	1	20	1	0.443089	2	0	0	1	0	0	0	0	0	1	4	0	0	1	0	1	0	1	0	1	0	0
1049	31	1	0	0	0	1	0	1	2	1	21	1	-0.300507	2	0	0	1	0	0	0	0	1	0	0	0	0	1	0	0	0	1	0	0	1	0
1053	31	1	0	0	1	0		1	4	0	28	1								0	0	1	0	0	0	1	0	0	0	0	1	0	0	1	0
1054	31	1	1	1	1	1	1	1	3	0	24	1	1.19373	3	0	0	0	1	0	0	0	1	0	0	0	1	0	0	0	0	1	0	0	1	0
1055	31	1	1	0	1	1	0	1	5	0	29	1	-0.42685	2	0	0	1	0	0	1	0	0	0	1	0	1	0	0	3	0	1	0	0	0	1
1056	31	1	1	0	1	1	1	1	6	1	37	1	0.245803	2	0	0	1	0	0	0	0	1	0	0	0	0	1	0	3	0	1	0	0	0	1
1057	31	1	1	0	0	1	0	1	2	1	21	1	-1.17045	1	0	1	0	0	0	0	0	1	0	0	0	0	1	0	0	0	1	0	0	1	0
1061	31	1	0	1	1	1	0	1	2	0	23	1	1.39102	4	0	0	0	0	1	0	0	1	0	0	0	1	0	0	0	0	1	0	0	1	0
1062	31	1	1	0	1	1	1	1	4	0	26	1	0.245803	2	0	0	1	0	0	1	0	0	0	1	0	1	0	0	0	0	1	0	0	1	0
1064	31	1	0	1	1	1	0	1	1	1	20	1	1.39102	4	0	0	0	0	1	0	0	1	0	0	0	0	1	0	1	0	1	0	1	0	0
1066	31	1	0	0	1	0	1	1	4	1	27	1	0.230044	2	0	0	1	0	0	0	0	1	0	0	0	0	1	0	0	0	1	0	0	1	0
1067	31	1	0	1	1	0	1	1	4	0	28	1	1.17797	3	0	0	0	1	0	0	0	1	0	0	0	1	0	0	0	0	1	0	0	1	0
1068	31	1	0	1	1	1	1	1	5	0	29	1	2.06367	4	0	0	0	0	1	0	0	1	0	0	0	1	0	0	3	0	1	0	0	0	1
1069	31	1	1	0	0	0	0	1	5	0	33	1	-2.05615	0	1	0	0	0	0	1	0	0	0	1	0	1	0	0	3	0	1	0	0	0	1
1070	31	1	1	0	0	0	0	0	1	0	19	1	-3.0362	0	1	0	0	0	0	0	0	0	1	4	0	1	0	1	1	1	0	0	1	0	0
1072	31	1	0	1	1	1	1		1	0	23	1								0	0	0	1	4	0	1	0	0	1	0	1	0	1	0	0
1073	31	1	0	1	0	1	0	1	2	0	28	1	0.64742	3	0	0	0	1	0	0	0	1	0	0	0	1	0	0	0	0	1	0	0	1	0
1075	31	1	0	1	0	0	1	1	3	1	32	1	0.434374	2	0	0	1	0	0	0	0	1	0	0	0	0	1	0	0	0	1	0	0	1	0
1076	31	1	0	1	1	1	1	1	2	1	19	1	2.06367	4	0	0	0	0	1	0	0	1	0	0	0	0	1	1	0	1	0	0	0	1	0
1077	31	1	0	1	1	1	1	1	2	1	24	1	2.06367	4	0	0	0	0	1	0	1	0	0	2	0	0	1	0	0	0	1	0	0	1	0
1050	31	1	0	1	1	1	1	1	2	0	20	1	2.06367	4	0	0	0	0	1	0	0	1	0	0	0	1	0	0	0	0	1	0	0	1	0
1052	31	1	0	1	1	1	0	1	2	0	21	1	1.39102	4	0	0	0	0	1	0	0	1	0	0	0	1	0	0	0	0	1	0	0	1	0
1059	31	1	1	0	1	1	1	1	2	1	22	1	0.245803	2	0	0	1	0	0	0	0	1	0	0	0	0	1	0	0	0	1	0	0	1	0
1060	31	1	1	0	1	0	1	1	1	0	15	1	-0.639896	1	0	1	0	0	0	0	0	1	0	0	0	1	0	1	1	1	0	0	1	0	0
1080	31	1	1	0	0	1	0	1	1	0	19	1	-1.17045	1	0	1	0	0	0	0	0	1	0	0	0	1	0	1	1	1	0	0	1	0	0
1081	31	1	0	1	1	1	1	1	1	1	25	1	2.06367	4	0	0	0	0	1	0	0	0	1	4	0	0	1	0	1	0	1	0	1	0	0
1082	31	1	1	0	1	0	1	1	1	0	16	1	-0.639896	1	0	1	0	0	0	0	1	0	0	2	0	1	0	1	1	1	0	0	1	0	0
1083	31	1	0	0	0	0	0	1	1	1	21	1	-1.18621	1	0	1	0	0	0	0	0	1	0	0	0	0	1	0	1	0	1	0	1	0	0
1084	31	1	0	1	1	1	0	1	3	1	31	1	1.39102	4	0	0	0	0	1	0	0	1	0	0	0	0	1	0	0	0	1	0	0	1	0
1085	31	1	0	0	1	0	1	1	9	0	37	1	0.230044	2	0	0	1	0	0	1	0	0	0	1	0	1	0	0	3	0	1	0	0	0	1
1086	31	0	1	0	0	1	0	1	1	0	17	1	-1.17045	1	0	1	0	0	0	0	0	1	0	0	1	1	0	1	1	1	0	0	1	0	0
1087	31	1	0	0	0	1	0	1	1	0	27	1	-0.300507	2	0	0	1	0	0	0	0	1	0	0	0	1	0	0	1	0	1	0	1	0	0
1088	31	1	1	0	1	0	1	1	1	1	16	1	-0.639896	1	0	1	0	0	0	0	0	0	1	4	0	0	1	1	1	1	0	0	1	0	0
1089	31	1	0	1	1	1	1	1	1	0	21	1	2.06367	4	0	0	0	0	1	0	0	0	1	4	0	1	0	0	1	0	1	0	1	0	0
1090	31	1	0	0	1	0	1	1	4	0	34	1	0.230044	2	0	0	1	0	0	0	0	1	0	0	0	1	0	0	0	0	1	0	0	1	0
1091	31	1	0	1	1	1	1	1	1	0	24	1	2.06367	4	0	0	0	0	1	0	0	1	0	0	0	1	0	0	1	0	1	0	1	0	0
1092	31	1	0	0	0	0	0	1	3	0	23	1	-1.18621	1	0	1	0	0	0	0	0	1	0	0	0	1	0	0	0	0	1	0	0	1	0
1093	31		0	0	1	1	1	1	1	0	20	1	1.11574	3	0	0	0	1	0	0	0	0	1	4		1	0	0	1	0	1	0	1	0	0
1094	31	1	1	1	1	1	1	1	3	1	25	1	1.19373	3	0	0	0	1	0	1	0	0	0	1	0	0	1	0	0	0	1	0	0	1	0
1095	31	1	0	1	1	1	1	1	2	1	36	1	2.06367	4	0	0	0	0	1	0	0	1	0	0	0	0	1	0	0	0	1	0	0	1	0
1098	31	1	0	1	1	1	1	1	2	0	21	1	2.06367	4	0	0	0	0	1	0	0	1	0	0	0	1	0	0	0	0	1	0	0	1	0
1100	31	1	1	0	1	1	1	1	3	0	28	1	0.245803	2	0	0	1	0	0	0	0	1	0	0	0	1	0	0	0	0	1	0	0	1	0
1102	31	1	0	0	1	1	0	1	6	0	34	1	0.443089	2	0	0	1	0	0	0	0	1	0	0	0	1	0	0	3	0	1	0	0	0	1
1104	31	1	0	1	1	1	1	1	4	0	33	1	2.06367	4	0	0	0	0	1	0	0	1	0	0	0	1	0	0	0	0	1	0	0	1	0
1105	31	1	0	1	1	1	1	1	1	0	23	1	2.06367	4	0	0	0	0	1	0	0	0	1	4	0	1	0	0	1	0	1	0	1	0	0
1106	31	1	1	0	0	0	1	1	4	1	29	1	-1.38349	1	0	1	0	0	0	0	1	0	0	2	0	0	1	0	0	0	1	0	0	1	0
1107	31	1	0	0	0	1	1	1	1	1	22	1	0.372146	2	0	0	1	0	0	0	0	0	1	4	0	0	1	0	1	0	1	0	1	0	0
1108	31	1	0	1	1	1	1	1	2	0	23	1	2.06367	4	0	0	0	0	1	0	1	0	0	2	0	1	0	0	0	0	1	0	0	1	0
1109	31	1	0	0	1	0	1	1	6	0	29	1	0.230044	2	0	0	1	0	0	0	0	1	0	0	0	1	0	0	3	0	1	0	0	0	1
1110	31	1	0	1	1	1	1	1	3	0	26	1	2.06367	4	0	0	0	0	1	0	0	1	0	0	0	1	0	0	0	0	1	0	0	1	0
1111	31	1	0	0	0	1	0	1	5	0	34	1	-0.300507	2	0	0	1	0	0	0	0	1	0	0	0	1	0	0	3	0	1	0	0	0	1
1112	31	1	1	1	0	0	0	1	3	0	23	1	-1.10822	1	0	1	0	0	0	1	0	0	0	1	0	1	0	0	0	0	1	0	0	1	0
1113	31	1	0	1	1	1	1	1	1	1	19	1	2.06367	4	0	0	0	0	1	0	0	1	0	0	0	0	1	1	1	1	0	0	1	0	0
1114	31	1	0	1	1	1	1	1	4	0	28	1	2.06367	4	0	0	0	0	1	0	0	1	0	0	0	1	0	0	0	0	1	0	0	1	0
1116	31	1	0	1	1	1	1	1	2	1	28	1	2.06367	4	0	0	0	0	1	0	0	1	0	0	0	0	1	0	0	0	1	0	0	1	0
1118	31	1	1	0	1	1	1	1	2	1	25	1	0.245803	2	0	0	1	0	0	0	0	1	0	0	0	0	1	0	0	0	1	0	0	1	0
1119	31	1	1	0	0	1	0	1	1	1	24	1	-1.17045	1	0	1	0	0	0	0	0	0	1	4	0	0	1	0	1	0	1	0	1	0	0
1120	31	1	1	0	1	0	1	1	2	1	22	1	-0.639896	1	0	1	0	0	0	0	0	1	0	0	0	0	1	0	0	0	1	0	0	1	0
1121	31	1	1	0	1	0	0	1	1	0	21	1	-1.31255	1	0	1	0	0	0	0	0	1	0	0	0	1	0	0	1	0	1	0	1	0	0
1122	31	1	1	0	0	0	0	1	6	0	25	1	-2.05615	0	1	0	0	0	0	0	0	1	0	0	0	1	0	0	3	0	1	0	0	0	1
1125	31	1	0	1	1	1	1	1	4	1	30	1	2.06367	4	0	0	0	0	1	0	0	1	0	0	0	0	1	0	0	0	1	0	0	1	0
1126	31	1	0	1	1	1	1	1	1	1	20	1	2.06367	4	0	0	0	0	1	0	0	1	0	0	0	0	1	0	1	0	1	0	1	0	0
1127	31	1	0	1	1	1	1	1	1	0	22	1	2.06367	4	0	0	0	0	1	0	0	0	1	4	0	1	0	0	1	0	1	0	1	0	0
1310	31	1	0	0	1	1	1	1	5	1	31	1	1.11574	3	0	0	0	1	0	0	0	1	0	0	0	0	1	0	3	0	1	0	0	0	1
1247	31	1	0	1	1	1	1	1	1	1	23	1	2.06367	4	0	0	0	0	1	0	0	1	0	0	0	0	1	0	1	0	1	0	1	0	0
1128	31	1	1	0	0	0	1	0	3	1	21	1	-2.36355	0	1	0	0	0	0	0	0	1	0	0	0	0	1	0	0	0	1	0	0	1	0
1129	31	1	0	0	0	0	1	1	5	0	38	1	-0.513553	1	0	1	0	0	0	1	0	0	0	1	0	1	0	0	3	0	1	0	0	0	1
1131	31	1	1	0	1	0	1	1	2	0	20	1	-0.639896	1	0	1	0	0	0	1	0	0	0	1	0	1	0	0	0	0	1	0	0	1	0
1133	31	1	0	1	1	1	1	1	1	0	21	1	2.06367	4	0	0	0	0	1	0	0	1	0	0	0	1	0	0	1	0	1	0	1	0	0
1134	31	1	0	1	1	1	0	1	1	0	21	1	1.39102	4	0	0	0	0	1	0	0	0	1	4	0	1	0	0	1	0	1	0	1	0	0
1135	31	1	0	0	0	1	1	1	1	0	23	1	0.372146	2	0	0	1	0	0	0	0	1	0	0	0	1	0	0	1	0	1	0	1	0	0
1138	31	1	1	0	0	1	0	1	2	1	23	1	-1.17045	1	0	1	0	0	0	0	0	1	0	0	0	0	1	0	0	0	1	0	0	1	0
1139	31	1	0	0	1	0	0	1	3	1	30	1	-0.44261	2	0	0	1	0	0	0	0	1	0	0	0	0	1	0	0	0	1	0	0	1	0
1140	31	0	0	1	1	1	0	1	2	0	17	1	1.39102	4	0	0	0	0	1	0	0	1	0	0	1	1	0	1	0	1	0	0	0	1	0
1141	31	1	0	1	1	1	1	1	7	1	38	1	2.06367	4	0	0	0	0	1	0	0	1	0	0	0	0	1	0	3	0	1	0	0	0	1
1142	31	1	0	1	1	0	0	1	6	0	32	1	0.505317	3	0	0	0	1	0	0	0	1	0	0	0	1	0	0	3	0	1	0	0	0	1
1144	31	0	0	1	0	0	0	1	1	0	19	1	-0.238279	2	0	0	1	0	0	0	0	0	1	4	1	1	0	1	1	1	0	0	1	0	0
1145	31	0	0	1	1	1	0	1	1	0	18	1	1.39102	4	0	0	0	0	1	0	0	0	1	4	1	1	0	1	1	1	0	0	1	0	0
1147	31	1	0	1	1	0	1	1	2	1	28	1	1.17797	3	0	0	0	1	0	1	0	0	0	1	0	0	1	0	0	0	1	0	0	1	0
1148	31	1	0	1	1	1	0	1	1	1	34	1	1.39102	4	0	0	0	0	1	0	0	0	1	4	0	0	1	0	1	0	1	0	1	0	0
1149	31	1	0	1	1	0	0	1	2	0	23	1	0.505317	3	0	0	0	1	0	0	0	1	0	0	0	1	0	0	0	0	1	0	0	1	0
1152	31	1	1	0	1	0	1	1	10	0	40	1	-0.639896	1	0	1	0	0	0	0	0	1	0	0	0	1	0	3	3	0	0	1	0	0	1
1153	31	1	1	0	1	0	0	1	3	0	25	1	-1.31255	1	0	1	0	0	0	1	0	0	0	1	0	1	0	0	0	0	1	0	0	1	0
1154	31	1	0	0	1	1	1	1	7	0	38	1	1.11574	3	0	0	0	1	0	0	0	1	0	0	0	1	0	0	3	0	1	0	0	0	1
1155	31	1	0	1	1	1	1	1	1	0	19	1	2.06367	4	0	0	0	0	1	0	0	1	0	0	0	1	0	1	1	1	0	0	1	0	0
1156	31	1	0	0	1	1	1	1	4	0	30	1	1.11574	3	0	0	0	1	0	0	0	1	0	0	0	1	0	0	0	0	1	0	0	1	0
1158	31	1	0	0	1	1	1	1		1	22	1	1.11574	3	0	0	0	1	0	0	0	1	0	0	0	0	1	0		0	1	0
1159	31	1	1	0	1	0	0	1	3	0	25	1	-1.31255	1	0	1	0	0	0	0	0	1	0	0	0	1	0	0	0	0	1	0	0	1	0
1160	31	1	0	1	1	1	1	1	2	0	31	1	2.06367	4	0	0	0	0	1	0	0	1	0	0	0	1	0	0	0	0	1	0	0	1	0
1161	31	1	0	0	1	1	1	1	7	0	39	1	1.11574	3	0	0	0	1	0	0	0	1	0	0	0	1	0	0	3	0	1	0	0	0	1
1162	31	1	0	1	1	1	1	1	1	1	24	1	2.06367	4	0	0	0	0	1	0	0	1	0	0	0	0	1	0	1	0	1	0	1	0	0
1163	31	1	0	1	1	1	1	1	2	1	32	1	2.06367	4	0	0	0	0	1	0	0	0	1	4	0	0	1	0	0	0	1	0	0	1	0
1165	31	1	1	0	1	1	1	1	1	1	19	1	0.245803	2	0	0	1	0	0	0	0	0	1	4	0	0	1	1	1	1	0	0	1	0	0
1166	31	1	0	0	1	1	1	1	7	0	35	1	1.11574	3	0	0	0	1	0	0	0	1	0	0	0	1	0	0	3	0	1	0	0	0	1
1167	31	1	0	0	1	1	1	1	7	0	31	1	1.11574	3	0	0	0	1	0	1	0	0	0	1	0	1	0	0	3	0	1	0	0	0	1
1168	31	1	0	0	1	1	1	1	1	1	19	1	1.11574	3	0	0	0	1	0	0	0	1	0	0	0	0	1	1	1	1	0	0	1	0	0
1169	31	1							5	0	35	1								0	0	1	0	0	0	1	0	0	3	0	1	0	0	0	1
1170	31	1	0	0	1	1	1	1	3	1	26	1	1.11574	3	0	0	0	1	0	0	0	1	0	0	0	0	1	0	0	0	1	0	0	1	0
1172	31	1	0	1	1	1	0	1	2	1	23	1	1.39102	4	0	0	0	0	1	0	0	1	0	0	0	0	1	0	0	0	1	0	0	1	0
1176	31	1	1	0	0	1	1	1	1	1	22	1	-0.497793	2	0	0	1	0	0	0	0	1	0	0	0	0	1	0	1	0	1	0	1	0	0
1177	31	1	0	0	1	0	1	1	5	0	38	1	0.230044	2	0	0	1	0	0	0	0	1	0	0	0	1	0	0	3	0	1	0	0	0	1
1178	31	1	0	0	1	0	1	1	1	0	22	1	0.230044	2	0	0	1	0	0	0	0	1	0	0	0	1	0	0	1	0	1	0	1	0	0
1179	31	0	1	0	1	1	1	1	1	0	20	1	0.245803	2	0	0	1	0	0	0	0	0	1	4	1	1	0	0	1	0	1	0	1	0	0
1180	31	0	0	0	1	1	1	1	7	0	30	1	1.11574	3	0	0	0	1	0	0	0	1	0	0	1	1	0	0	3	0	1	0	0	0	1
1182	31	1	0	1	1	1	1	1	1	1	18	1	2.06367	4	0	0	0	0	1	0	0	1	0	0	0	0	1	1	1	1	0	0	1	0	0
1187	31	1	0	1	1	1	1	1	1	0	22	1	2.06367	4	0	0	0	0	1	0	0	1	0	0	0	1	0	0	1	0	1	0	1	0	0
1188	31	1	0	1	1	1	1	1	3	0	26	1	2.06367	4	0	0	0	0	1	0	0	1	0	0	0	1	0	0	0	0	1	0	0	1	0
1189	31	1	0	1	1		1	1	1	1	23	1								0	0	0	1	4	0	0	1	0	1	0	1	0	1	0	0
1192	31	1	0	1	1	1	1	1	8	0	34	1	2.06367	4	0	0	0	0	1	0	0	1	0	0	0	1	0	0	3	0	1	0	0	0	1
1194	31	1	0	0	1	1	1	1	6	0	35	1	1.11574	3	0	0	0	1	0	0	0	1	0	0	0	1	0	0	3	0	1	0	0	0	1
1195	31	1	0	1	1	1	1	1	2	1	29	1	2.06367	4	0	0	0	0	1	0	0	1	0	0	0	0	1	0	0	0	1	0	0	1	0
1196	31	1	0	1	1	1	1	1	5	0	36	1	2.06367	4	0	0	0	0	1	0	0	1	0	0	0	1	0	0	3	0	1	0	0	0	1
1197	31	0	0	1	1	1	1	1	1	0	20	1	2.06367	4	0	0	0	0	1	0	0	0	1	4	1	1	0	0	1	0	1	0	1	0	0
1198	31	1	0	1	1	1	1	1	3	0	24	1	2.06367	4	0	0	0	0	1	0	0	1	0	0	0	1	0	0	0	0	1	0	0	1	0
1199	31	1	1	0	1	0	1	1	2	0	29	1	-0.639896	1	0	1	0	0	0	0	0	1	0	0	0	1	0	0	0	0	1	0	0	1	0
1200	31	0	0	1	1	1	1	1	1	0	21	1	2.06367	4	0	0	0	0	1	0	0	0	1	4	1	1	0	0	1	0	1	0	1	0	0
1202	31	1	1	0	1	1	0	1	5	0	28	1	-0.42685	2	0	0	1	0	0	1	0	0	0	1	0	1	0	0	3	0	1	0	0	0	1
1203	31	1	1	1	1	1	1	1	1	0	23	1	1.19373	3	0	0	0	1	0	0	0	1	0	0	0	1	0	0	1	0	1	0	1	0	0
1205	31	1	1	0	1	1	1	1	6	0	35	1	0.245803	2	0	0	1	0	0	0	0	1	0	0	0	1	0	0	3	0	1	0	0	0	1
1206	31	1	0	1	1	1	1	1	2	0	24	1	2.06367	4	0	0	0	0	1	0	0	1	0	0	0	1	0	0	0	0	1	0	0	1	0
1207	31	1	0	0	1	0	1	1	1	1	18	1	0.230044	2	0	0	1	0	0	0	0	1	0	0	0	0	1	1	1	1	0	0	1	0	0
1208	31	1	0	1	0	0	0	1	2	0	23	1	-0.238279	2	0	0	1	0	0	0	0	1	0	0	0	1	0	0	0	0	1	0	0	1	0
1210	31	1	1	0	1	1	1	1	1	0	20	1	0.245803	2	0	0	1	0	0	0	0	0	1	4	0	1	0	0	1	0	1	0	1	0	0
1212	31	1	0	0	1	1	1	1	3	0	30	1	1.11574	3	0	0	0	1	0	0	0	1	0	0	0	1	0	0	0	0	1	0	0	1	0
1213	31	1	0	0	0	1	1	1	1	0	20	1	0.372146	2	0	0	1	0	0	0	0	1	0	0	0	1	0	0	1	0	1	0	1	0	0
1214	31	1	0	1	1	1	1	1	2	0	21	1	2.06367	4	0	0	0	0	1	0	0	1	0	0	0	1	0	0	0	0	1	0	0	1	0
1223	31	1	0	1	1	1	1	1	3	1	24	1	2.06367	4	0	0	0	0	1	0	0	1	0	0	0	0	1	0	0	0	1	0	0	1	0
1226	31	1	1	0	1	0	1	1	2	0	19	1	-0.639896	1	0	1	0	0	0	1	0	0	0	1	0	1	0	1	0	1	0	0	0	1	0
1227	31	0	1	0	1	0	0	0	1	0	16	1	-2.2926	0	1	0	0	0	0	0	1	0	0	2	1	1	0	1	1	1	0	0	1	0	0
1228	31	0	0	1	1	1	1	1	1	0	17	1	2.06367	4	0	0	0	0	1	0	0	1	0	0	1	1	0	1	1	1	0	0	1	0	0
1229	31	1	1	0	1	0	1	1	7	1	34	1	-0.639896	1	0	1	0	0	0	0	0	1	0	0	0	0	1	0	3	0	1	0	0	0	1
1230	31	1	0	1	1	1	1	1	5	1		1	2.06367	4	0	0	0	0	1	1	0	0	0	1	0	0	1		3				0	0	1
1231	31	1	0	1	1	1	0	1	3	1	32	1	1.39102	4	0	0	0	0	1	0	0	1	0	0	0	0	1	0	0	0	1	0	0	1	0
1232	31	1	1	0	1	1	1	1	1	1	19	1	0.245803	2	0	0	1	0	0	0	0	1	0	0	0	0	1	1	1	1	0	0	1	0	0
1234	31	1	1	0	1	1	1	1	6	1	30	1	0.245803	2	0	0	1	0	0	0	0	1	0	0	0	0	1	0	3	0	1	0	0	0	1
1235	31	0	1	0	1	1	0	0	2	0	24	1	-1.4069	1	0	1	0	0	0	0	0	1	0	0	1	1	0	0	0	0	1	0	0	1	0
1236	31	1	0	1	1	1	1	1	5	0	30	1	2.06367	4	0	0	0	0	1	0	0	1	0	0	0	1	0	0	3	0	1	0	0	0	1
1237	31	1	0	1	1	1	1	1	8	1	41	1	2.06367	4	0	0	0	0	1	0	0	1	0	0	0	0	1	3	3	0	0	1	0	0	1
1238	31	1	0	1	1	1	1	1	3	1	29	1	2.06367	4	0	0	0	0	1	0	0	1	0	0	0	0	1	0	0	0	1	0	0	1	0
1239	31	1	1	0	1	1	1	1	1	0	18	1	0.245803	2	0	0	1	0	0	0	0	0	1	4	0	1	0	1	1	1	0	0	1	0	0
1240	31	1	0	0	1	1	1	1	3	0	28	1	1.11574	3	0	0	0	1	0	0	0	1	0	0	0	1	0	0	0	0	1	0	0	1	0
1241	31	1	0	1	1	1	0	1	3	0	29	1	1.39102	4	0	0	0	0	1	0	0	1	0	0	0	1	0	0	0	0	1	0	0	1	0
1242	31	1	0	1	1	1	0	1	1	0	19	1	1.39102	4	0	0	0	0	1	0	0	1	0	0	0	1	0	1	1	1	0	0	1	0	0
1243	31	1	0	1	1	1	1	1	4	0	32	1	2.06367	4	0	0	0	0	1	0	0	1	0	0	0	1	0	0	0	0	1	0	0	1	0
1253	31	1	0	0	0	1	1	1	1	1	19	1	0.372146	2	0	0	1	0	0	0	0	1	0	0	0	0	1	1	1	1	0	0	1	0	0
1254	31	1	0	0	0	1	0	1	1	1	19	1	-0.300507	2	0	0	1	0	0	0	0	0	1	4	0	0	1	1	1	1	0	0	1	0	0
1256	31	1	1	1	0	1	0	1	6	0	32	1	-0.22252	2	0	0	1	0	0	1	0	0	0	1	0	1	0	0	3	0	1	0	0	0	1
1257	31	1	1	1	1	1	1	1	7	0	37	1	1.19373	3	0	0	0	1	0	1	0	0	0	1	0	1	0	0	3	0	1	0	0	0	1
1259	31	0	0	0	1	1	1	1	1	0	17	1	1.11574	3	0	0	0	1	0	0	0	1	0	0	1	1	0	1	1	1	0	0	1	0	0
1260	31	1	0	1	1	1	1	1	3	1	25	1	2.06367	4	0	0	0	0	1	0	0	1	0	0	0	0	1	0	0	0	1	0	0	1	0
1262	31	1	0	1	1	1	1	1	4	0	26	1	2.06367	4	0	0	0	0	1	1	0	0	0	1	0	1	0	0	0	0	1	0	0	1	0
1266	31	1	0	1	1	1	1	1	5	1	38	1	2.06367	4	0	0	0	0	1	0	0	1	0	0	0	0	1	0	3	0	1	0	0	0	1
1268	31	1	0	1	1	1	1	1	2	1	21	1	2.06367	4	0	0	0	0	1	0	1	0	0	2	0	0	1	0	0	0	1	0	0	1	0
1324	31	1	0	1	1	0	1	1	4	0	29	1	1.17797	3	0	0	0	1	0	1	0	0	0	1	0	1	0	0	0	0	1	0	0	1	0
1251	31	1	0	1	1	1	1	1	2	1	27	1	2.06367	4	0	0	0	0	1	0	0	1	0	0	0	0	1	0	0	0	1	0	0	1	0
1261	31	1	0	1	1	1	1	1	5	0	32	1	2.06367	4	0	0	0	0	1	0	0	1	0	0	0	1	0	0	3	0	1	0	0	0	1
1271	31	1	0	1	1	1	1	1	4	1	33	1	2.06367	4	0	0	0	0	1	0	0	0	1	4	0	0	1	0	0	0	1	0	0	1	0
1272	31	1	0	1	1	0	0	1	7	0	40	1	0.505317	3	0	0	0	1	0	0	0	1	0	0	0	1	0	3	3	0	0	1	0	0	1
1273	31	1	0	1	1	1	0	1	1	0	21	1	1.39102	4	0	0	0	0	1	0	0	1	0	0	0	1	0	0	1	0	1	0	1	0	0
1274	31	1	0	1	1	1	1	1	3	0	27	1	2.06367	4	0	0	0	0	1	0	1	0	0	2	0	1	0	0	0	0	1	0	0	1	0
1278	31	0	1	0	1	1	0	1	1	1	18	1	-0.42685	2	0	0	1	0	0	0	0	1	0	0	1	0	1	1	1	1	0	0	1	0	0
1270	31	1	0	1	1	1	1	1	1	1	17	1	2.06367	4	0	0	0	0	1	0	0	1	0	0	0	0	1	1	1	1	0	0	1	0	0
1281	31	1	0	1	1	1	1	1	1	0	24	1	2.06367	4	0	0	0	0	1	0	0	1	0	0	0	1	0	0	1	0	1	0	1	0	0
1282	31	1	0	0	1	0	1	1	5	0	37	1	0.230044	2	0	0	1	0	0	1	0	0	0	1	0	1	0	0	3	0	1	0	0	0	1
1284	31	1	0	1	1	1	1	1	2	1	35	1	2.06367	4	0	0	0	0	1	0	0	1	0	0	0	0	1	0	0	0	1	0	0	1	0
1285	31	1	1	0	0	0	1	1	1	1	18	1	-1.38349	1	0	1	0	0	0	0	0	1	0	0	0	0	1	1	1	1	0	0	1	0	0
1286	31	1	1	0	0	0	1	1	4	1	20	1	-1.38349	1	0	1	0	0	0	1	0	0	0	1	0	0	1	0	0	0	1	0	0	1	0
1287	31	1	0	1	1	0	1	1	5	1	34	1	1.17797	3	0	0	0	1	0	0	0	1	0	0	0	0	1	0	3	0	1	0	0	0	1
1288	31	1	1	0	0	1	0	1	1	1	25	1	-1.17045	1	0	1	0	0	0	0	0	1	0	0	0	0	1	0	1	0	1	0	1	0	0
1289	31	1	1	0	1	0	1	1	1	1	17	1	-0.639896	1	0	1	0	0	0	0	0	0	1	4	0	0	1	1	1	1	0	0	1	0	0
1290	31	1	0	0	1	0	1	1	4	1	34	1	0.230044	2	0	0	1	0	0	1	0	0	0	1	0	0	1	0	0	0	1	0	0	1	0
1291	31	1	0	1	1	1	1	1	3	0	29	1	2.06367	4	0	0	0	0	1	0	0	1	0	0	0	1	0	0	0	0	1	0	0	1	0
1292	31	1	0	1	1	1	0	1	1	1	18	1	1.39102	4	0	0	0	0	1	0	0	0	1	4	0	0	1	1	1	1	0	0	1	0	0
1295	31	1	1	1	1	1	0	1	2	0	28	1	0.521077	3	0	0	0	1	0	1	0	0	0	1	0	1	0	0	0	0	1	0	0	1	0
1297	31	1	0	1	1	1	1	1	2	0	27	1	2.06367	4	0	0	0	0	1	0	0	1	0	0	0	1	0	0	0	0	1	0	0	1	0
1298	31	1	1	1	1	0	0	1	2	0	25	1	-0.364622	2	0	0	1	0	0	0	0	1	0	0	0	1	0	0	0	0	1	0	0	1	0
1299	31	1	0	1	0	1	1	0	7	0	37	1	0.340019	2	0	0	1	0	0	1	0	0	0	1	0	1	0	0	3	0	1	0	0	0	1
1300	31	1	1	0	1	1	1	1	1	0	15	1	0.245803	2	0	0	1	0	0	0	0	1	0	0	0	1	0	1	1	1	0	0	1	0	0
1301	31	0	0	1	1	1	1	1	1	0	18	1	2.06367	4	0	0	0	0	1	0	0	0	1	4	1	1	0	1	1	1	0	0	1	0	0
1302	31	1	0	0	0	0	0	1	6	0	37	1	-1.18621	1	0	1	0	0	0	0	0	1	0	0	0	1	0	0	3	0	1	0	0	0	1
1303	31	1	0	1	1	0	1	1	3	0	31	1	1.17797	3	0	0	0	1	0	0	0	1	0	0	0	1	0	0	0	0	1	0	0	1	0
1304	31	1	0	1	1	1	1	1	1	0	18	1	2.06367	4	0	0	0	0	1	0	0	1	0	0	0	1	0	1	1	1	0	0	1	0	0
1305	31	1	0	1	1	0	1	1	4	0	29	1	1.17797	3	0	0	0	1	0	0	0	1	0	0	0	1	0	0	0	0	1	0	0	1	0
1306	31	1	0	1	1	1	1	1	1	0	22	1	2.06367	4	0	0	0	0	1	0	0	1	0	0	0	1	0	0	1	0	1	0	1	0	0
1308	31	1	0	1	1	1	0	1	4	1	35	1	1.39102	4	0	0	0	0	1	0	0	1	0	0	0	0	1	0	0	0	1	0	0	1	0
1311	31	1	1	0	0	0	0	1	1	1	22	1	-2.05615	0	1	0	0	0	0	0	0	1	0	0	0	0	1	0	1	0	1	0	1	0	0
1312	31	1	0	1	1	1	0	1	5	0	33	1	1.39102	4	0	0	0	0	1	0	0	1	0	0	0	1	0	0	3	0	1	0	0	0	1
1313	31	1	0	1	1	1	1	1	1	0	20	1	2.06367	4	0	0	0	0	1	0	0	1	0	0	0	1	0	0	1	0	1	0	1	0	0
1315	31	1	1	0	1	0	1	0	4	1	29	1	-1.61995	0	1	0	0	0	0	0	0	1	0	0	0	0	1	0	0	0	1	0	0	1	0
1316	31	1	0	0	0	0	0	0	3	1	21	1	-2.16626	0	1	0	0	0	0	0	0	1	0	0	0	0	1	0	0	0	1	0	0	1	0
1317	31	1	0	0	1	0	1	1	3	0	23	1	0.230044	2	0	0	1	0	0	0	0	1	0	0	0	1	0	0	0	0	1	0	0	1	0
1318	31	1	1	1	1	0	1	1	2	1	19	1	0.308031	2	0	0	1	0	0	0	1	0	0	2	0	0	1	1	0	1	0	0	0	1	0
1216	31	1	0	1	1	1	0	1	3	0	27	1	1.39102	4	0	0	0	0	1	0	0	1	0	0	0	1	0	0	0	0	1	0	0	1	0
1218	31	1	0	0	1	1	1	0	2	0	20	1	0.135689	2	0	0	1	0	0	0	0	1	0	0	0	1	0	0	0	0	1	0	0	1	0
1219	31	1	0	1	1	1	0	1	1	1	30	1	1.39102	4	0	0	0	0	1	0	0	0	1	4	0	0	1	0	1	0	1	0	1	0	0
1220	31	1	0	1	0	1	0	1	1	0	21	1	0.64742	3	0	0	0	1	0	0	0	1	0	0	0	1	0	0	1	0	1	0	1	0	0
1221	31	1	0	0	1	1	1	1	4	0	30	1	1.11574	3	0	0	0	1	0	1	0	0	0	1	0	1	0	0	0	0	1	0	0	1	0
1264	31	1	0	1	1	1	1	1	4	1	34	1	2.06367	4	0	0	0	0	1	0	0	1	0	0	0	0	1	0	0	0	1	0	0	1	0
1184	31	1	0	0	1	1	1	1	1	1	20	1	1.11574	3	0	0	0	1	0	0	0	0	1	4	0	0	1	0	1	0	1	0	1	0	0
1185	31	1	0	1	1	0	0	1	2	0	21	1	0.505317	3	0	0	0	1	0	0	0	1	0	0	0	1	0	0	0	0	1	0	0	1	0
1330	31	1	0	1	1	1	0	1	2	0	24	1	1.39102	4	0	0	0	0	1	0	0	1	0	0	0	1	0	0	0	0	1	0	0	1	0
1331	31	1	1	0	0	0	0	1	1	0	17	1	-2.05615	0	1	0	0	0	0	0	0	1	0	0	0	1	0	1	1	1	0	0	1	0	0
1334	31	1	1	0	1	1	1	1	2	0	21	1	0.245803	2	0	0	1	0	0	0	1	0	0	2	0	1	0	0	0	0	1	0	0	1	0
1335	31	1	1	0	1	0	1	1	3	0	33	1	-0.639896	1	0	1	0	0	0	1	0	0	0	1	0	1	0	0	0	0	1	0	0	1	0
1337	31	0	1	0	1	1	0	1	1	0	22	1	-0.42685	2	0	0	1	0	0	0	0	0	1	4	1	1	0	0	1	0	1	0	1	0	0
1338	31	1	1	0	0	0	0	1	1	1	21	1	-2.05615	0	1	0	0	0	0	0	0	1	0	0	0	0	1	0	1	0	1	0	1	0	0
1339	31	1	0	1	0	1	1	1	1	0	21	1	1.32007	3	0	0	0	1	0	0	0	0	1	4	0	1	0	0	1	0	1	0	1	0	0
1340	31	1	1	0	1	1	1	1	7	0	45	1	0.245803	2	0	0	1	0	0	1	0	0	0	1	0	1	0	3	3	0	0	1	0	0	1
1341	31	1	1	0	0	0	1	1	1	1	19	1	-1.38349	1	0	1	0	0	0	0	0	1	0	0	0	0	1	1	1	1	0	0	1	0	0
1342	31	0	0	1	0	0	1	1	2	0	24	1	0.434374	2	0	0	1	0	0	0	0	1	0	0	1	1	0	0	0	0	1	0	0	1	0
1343	31	1	0	0	1	1	0	1	3	0	29	1	0.443089	2	0	0	1	0	0	0	0	1	0	0	0	1	0	0	0	0	1	0	0	1	0
1344	31	1	0	0	1	0	1	1	2	0	20	1	0.230044	2	0	0	1	0	0	0	0	1	0	0	0	1	0	0	0	0	1	0	0	1	0
1321	31	1	0	1	1	0	1	1	5	0	40	1	1.17797	3	0	0	0	1	0	0	0	1	0	0	0	1	0	3	3	0	0	1	0	0	1
1322	31	1	0	1	1	0	0	1	1	0	19	1	0.505317	3	0	0	0	1	0	0	0	1	0	0	0	1	0	1	1	1	0	0	1	0	0
1323	31	1	1	0	1	0	1	1	6	0	35	1	-0.639896	1	0	1	0	0	0	0	0	1	0	0	0	1	0	0	3	0	1	0	0	0	1
1325	31	1	0	1	1	1	1	1	3	1	24	1	2.06367	4	0	0	0	0	1	0	0	1	0	0	0	0	1	0	0	0	1	0	0	1	0
1326	31	1	1	0	1	0	1	1	3	0	25	1	-0.639896	1	0	1	0	0	0	1	0	0	0	1	0	1	0	0	0	0	1	0	0	1	0
1327	31	0	0	0	1	1	1	1	1	0	17	1	1.11574	3	0	0	0	1	0	0	0	1	0	0	1	1	0	1	1	1	0	0	1	0	0
1328	31	1	0	1	0	0	1	1	1	1	20	1	0.434374	2	0	0	1	0	0	0	0	0	1	4	0	0	1	0	1	0	1	0	1	0	0
1329	31	1	1	0	1	1	1	1	1	1	20	1	0.245803	2	0	0	1	0	0	0	0	1	0	0	0	0	1	0	1	0	1	0	1	0	0
1346	31	0	0	1	1	1	0	1	1	0	28	1	1.39102	4	0	0	0	0	1	0	0	0	1	4	1	1	0	0	1	0	1	0	1	0	0
1347	31	1	1	1	1	0	1	1	2	1	19	1	0.308031	2	0	0	1	0	0	0	0	1	0	0	0	0	1	1	0	1	0	0	0	1	0
1348	31	1	0	1	1	0	1	1	5	0	39	1	1.17797	3	0	0	0	1	0	1	0	0	0	1	0	1	0	0	3	0	1	0	0	0	1
1349	31	1	0	1	1	1	0	1	3	0	33	1	1.39102	4	0	0	0	0	1	0	0	1	0	0	0	1	0	0	0	0	1	0	0	1	0
1350	31	1	0	1	1	1	1	1	2	1	26	1	2.06367	4	0	0	0	0	1	0	0	0	1	4	0	0	1	0	0	0	1	0	0	1	0
1351	31	1	0	1	1	0	1	1	3	0	36	1	1.17797	3	0	0	0	1	0	0	0	1	0	0	0	1	0	0	0	0	1	0	0	1	0
1353	31	1	1	0	1	1	1	1	2	0	25	1	0.245803	2	0	0	1	0	0	0	0	1	0	0	0	1	0	0	0	0	1	0	0	1	0
1354	31	1	0	0	1	1	1	1	2	0	25	1	1.11574	3	0	0	0	1	0	0	0	1	0	0	0	1	0	0	0	0	1	0	0	1	0
1355	31	1	0	1	1	1	1	1	1	0	22	1	2.06367	4	0	0	0	0	1	0	0	1	0	0	0	1	0	0	1	0	1	0	1	0	0
1358	31	1	0	1	1	1	1	1	6	0	36	1	2.06367	4	0	0	0	0	1	0	0	1	0	0	0	1	0	0	3	0	1	0	0	0	1
1360	31	1	0	1	1	1	1	1	3	1	40	1	2.06367	4	0	0	0	0	1	0	0	0	1	4	0	0	1	3	0	0	0	1	0	1	0
1361	31	1	0	0	1	1	1	1	1	0	18	1	1.11574	3	0	0	0	1	0	0	0	1	0	0	0	1	0	1	1	1	0	0	1	0	0
1362	31	1	0	0	1	1	1	1	3	0	33	1	1.11574	3	0	0	0	1	0	0	0	1	0	0	0	1	0	0	0	0	1	0	0	1	0
1364	31	1	0	1	1	1	1	1	1	1	25	1	2.06367	4	0	0	0	0	1	0	0	1	0	0	0	0	1	0	1	0	1	0	1	0	0
1365	31	1	0	0	1	1	0	1	1	1	22	1	0.443089	2	0	0	1	0	0	0	0	1	0	0	0	0	1	0	1	0	1	0	1	0	0
1367	31	1	0	1	0	0	1	1	2	1	28	1	0.434374	2	0	0	1	0	0	0	0	1	0	0	0	0	1	0	0	0	1	0	0	1	0
1366	31	1	1	0	1	0	1	1	1	0	19	1	-0.639896	1	0	1	0	0	0	0	0	1	0	0	0	1	0	1	1	1	0	0	1	0	0
1368	31	1	1	0	1	0	0	1	1	0	19	1	-1.31255	1	0	1	0	0	0	0	0	1	0	0	0	1	0	1	1	1	0	0	1	0	0
1369	31	1	0	0	1	1	1	0	1	0	21	1	0.135689	2	0	0	1	0	0	0	0	1	0	0	0	1	0	0	1	0	1	0	1	0	0
1371	31	1	1	0	1	0	0	1	3	0	33	1	-1.31255	1	0	1	0	0	0	0	0	1	0	0	0	1	0	0	0	0	1	0	0	1	0
1372	31	1	0	1	1	1	0	1	1	1	26	1	1.39102	4	0	0	0	0	1	0	0	0	1	4	0	0	1	0	1	0	1	0	1	0	0
1373	31	0	1	0	1	0	0	0	1	0	20	1	-2.2926	0	1	0	0	0	0	0	0	1	0	0	1	1	0	0	1	0	1	0	1	0	0
1374	31	1	0	0	1	0	1	1	4	0	29	1	0.230044	2	0	0	1	0	0	0	0	1	0	0	0	1	0	0	0	0	1	0	0	1	0
1375	31	1	0	1	1	1	1	1	7	1	40	1	2.06367	4	0	0	0	0	1	0	0	1	0	0	0	0	1	3	3	0	0	1	0	0	1
1376	31	1	0	1	1	1	1	1	1	0	25	1	2.06367	4	0	0	0	0	1	0	0	0	1	4	0	1	0	0	1	0	1	0	1	0	0
1377	31	1	0	1	1	1	1	1	2	0	25	1	2.06367	4	0	0	0	0	1	0	0	1	0	0	0	1	0	0	0	0	1	0	0	1	0
1378	31	1	0	1	1	1	0	1	1	0	23	1	1.39102	4	0	0	0	0	1	0	0	1	0	0	0	1	0	0	1	0	1	0	1	0	0
1379	31	1	1	0	0	0	1	1	5	0	36	1	-1.38349	1	0	1	0	0	0	0	0	1	0	0	0	1	0	0	3	0	1	0	0	0	1
1381	31	1	1	1	1	1	1	1	4	1	31	1	1.19373	3	0	0	0	1	0	0	0	1	0	0	0	0	1	0	0	0	1	0	0	1	0
1382	31	1	0	1	1	1	1	1	8	0	42	1	2.06367	4	0	0	0	0	1	0	0	1	0	0	0	1	0	3	3	0	0	1	0	0	1
1386	31	0	0	1	1	0	0	1	1	0	21	1	0.505317	3	0	0	0	1	0	0	0	0	1	4	1	1	0	0	1	0	1	0	1	0	0
1387	31	1	0	1	1	1	1	1	3	1	22	1	2.06367	4	0	0	0	0	1	0	0	1	0	0	0	0	1	0	0	0	1	0	0	1	0
1388	31	1	0	1	1	0	1	1	7	1	30	1	1.17797	3	0	0	0	1	0	0	0	1	0	0	0	0	1	0	3	0	1	0	0	0	1
1389	31	1	1	0	1	0	1	1	4	1	32	1	-0.639896	1	0	1	0	0	0	0	0	1	0	0	0	0	1	0	0	0	1	0	0	1	0
1392	31	1	0	1	1	1	1	1	3	1	28	1	2.06367	4	0	0	0	0	1	0	0	1	0	0	0	0	1	0	0	0	1	0	0	1	0
1394	31	1	1	0	0	1	0	0	4	1	28	1	-2.1505	0	1	0	0	0	0	0	0	1	0	0	0	0	1	0	0	0	1	0	0	1	0
1395	31	1	1	0	0	0	0	0	2	0	23	1	-3.0362	0	1	0	0	0	0	0	0	1	0	0	0	1	0	0	0	0	1	0	0	1	0
1396	31	1	0	0	1	1	1	1	1	0	23	1	1.11574	3	0	0	0	1	0	0	0	1	0	0	0	1	0	0	1	0	1	0	1	0	0
1390	31	1	0	1	1	1	1	1	1	0	20	1	2.06367	4	0	0	0	0	1	0	0	1	0	0	0	1	0	0	1	0	1	0	1	0	0
1387	31	1	1	0	1	1	1	1	4	1	36	1	0.245803	2	0	0	1	0	0	0	0	1	0	0	0	0	1	0	0	0	1	0	0	1	0
1398	31	1	1	0	0	0	0	0	5	1	29	1	-3.0362	0	1	0	0	0	0	0	0	1	0	0	0	0	1	0	3	0	1	0	0	0	1
1399	31	1	0	0	0	0	0	1	7	0	32	1	-1.18621	1	0	1	0	0	0	0	0	1	0	0	0	1	0	0	3	0	1	0	0	0	1
1400	31	1	0	1	1	1	0	1	4	0	35	1	1.39102	4	0	0	0	0	1	0	0	1	0	0	0	1	0	0	0	0	1	0	0	1	0
1402	31	1	1	0	1	0	1	0	1	0	21	1	-1.61995	0	1	0	0	0	0	0	0	1	0	0	0	1	0	0	1	0	1	0	1	0	0
1403	31	1	0	0	0	1	0	1	2	0	23	1	-0.300507	2	0	0	1	0	0	0	0	1	0	0	0	1	0	0	0	0	1	0	0	1	0
1404	31	1	0	0	1	1	1	0	2	0	24	1	0.135689	2	0	0	1	0	0	0	0	1	0	0	0	1	0	0	0	0	1	0	0	1	0
1405	31	1	1	0	0	0	1	0	5	0	30	1	-2.36355	0	1	0	0	0	0	0	1	0	0	2	0	1	0	0	3	0	1	0	0	0	1
1406	31	1	1	1	1	0	0	0	3	0	31	1	-1.34468	1	0	1	0	0	0	0	0	1	0	0	0	1	0	0	0	0	1	0	0	1	0
1407	31	1	0	0	1	1	1	0	9	1	39	1	0.135689	2	0	0	1	0	0	0	0	1	0	0	0	0	1	0	3	0	1	0	0	0	1
1408	31	1	0	0	1	1	0	1	6	1	27	1	0.443089	2	0	0	1	0	0	1	0	0	0	1	0	0	1	0	3	0	1	0	0	0	1
1409	31	1	0	1	0	0	1	1	6	1	37	1	0.434374	2	0	0	1	0	0	1	0	0	0	1	0	0	1	0	3	0	1	0	0	0	1
1410	31	1	0	1	1	1	1	0	4	0	31	1	1.08362	3	0	0	0	1	0	0	0	1	0	0	0	1	0	0	0	0	1	0	0	1	0
1411	31	1	0	0	1	1	1	0	3	0	31	1	0.135689	2	0	0	1	0	0	0	0	1	0	0	0	1	0	0	0	0	1	0	0	1	0
1412	31	1		0	1	1	1	1	1	0	18	1								0	0	1	0	0	0	1	0	1	1	1	0	0	1	0	0
1413	31	1	0	1	1	1	0	1	1	1	26	1	1.39102	4	0	0	0	0	1	0	0	1	0	0	0	0	1	0	1	0	1	0	1	0	0
1414	31	1	0	1	1	1	1	1	3	0	25	1	2.06367	4	0	0	0	0	1	0	0	1	0	0	0	1	0	0	0	0	1	0	0	1	0
1415	31	1	1	0	0	0	0	1	6	0	30	1	-2.05615	0	1	0	0	0	0	1	0	0	0	1	0	1	0	0	3	0	1	0	0	0	1
1416	31	1	1	0	0	0	0	0	9	0	39	1	-3.0362	0	1	0	0	0	0	0	0	1	0	0	0	1	0	0	3	0	1	0	0	0	1
1418	31	1	0	1	1	1	1	1	3	0	28	1	2.06367	4	0	0	0	0	1	0	0	1	0	0	0	1	0	0	0	0	1	0	0	1	0
1435	31	0	0	1	1	0	1	1	1	0	16	1	1.17797	3	0	0	0	1	0	0	0	1	0	0	1	1	0	1	1	1	0	0	1	0	0
1426	31	1	0	1	1	1	0	1	3	0	34	1	1.39102	4	0	0	0	0	1	0	0	0	1	4	0	1	0	0	0	0	1	0	0	1	0
1427	31	1	0	1	1	0	1	1	8	1	40	1	1.17797	3	0	0	0	1	0	0	0	1	0	0	0	0	1	3	3	0	0	1	0	0	1
1429	31	1	0	1	1	1	1	1	8	0	38	1	2.06367	4	0	0	0	0	1	1	0	0	0	1	0	1	0	0	3	0	1	0	0	0	1
1434	31	1	0	1	1	1	1	1	1	0	22	1	2.06367	4	0	0	0	0	1	0	0	0	1	4	0	1	0	0	1	0	1	0	1	0	0
1433	31	1	0	1	1	1	0	1	2	0	29	1	1.39102	4	0	0	0	0	1	0	0	0	1	4	0	1	0	0	0	0	1	0	0	1	0
1431	31	1	0	1	1	1	1	1	4	0	35	1	2.06367	4	0	0	0	0	1	0	0	0	1	4	0	1	0	0	0	0	1	0	0	1	0
1424	31	1	0	0	1	1	1	1	7	1	33	1	1.11574	3	0	0	0	1	0	1	0	0	0	1	0	0	1	0	3	0	1	0	0	0	1
1432	31	1	0	1	1	1	1	1	1	0	17	1	2.06367	4	0	0	0	0	1	0	0	1	0	0	0	1	0	1	1	1	0	0	1	0	0
1422	31	1	0	1	1	0	1	1	5	1	30	1	1.17797	3	0	0	0	1	0	0	0	1	0	0	0	0	1	0	3	0	1	0	0	0	1
1420	31	1	0	1	1	1	1	1	3	1	27	1	2.06367	4	0	0	0	0	1	0	1	0	0	2	0	0	1	0	0	0	1	0	0	1	0
1419	31	1	0	1	1	1	0	1	2	0	23	1	1.39102	4	0	0	0	0	1	0	0	1	0	0	0	1	0	0	0	0	1	0	0	1	0
1430	31	1	0	1	1	0	1	1	1	0	19	1	1.17797	3	0	0	0	1	0	0	0	1	0	0	0	1	0	1	1	1	0	0	1	0	0
1436	31	1	0	1	0	0	0	1	1	0	16	1	-0.238279	2	0	0	1	0	0	0	0	1	0	0	0	1	0	1	1	1	0	0	1	0	0
1437	31	0	0	1	1	1	1	1	1	0	18	1	2.06367	4	0	0	0	0	1	0	0	0	1	4	1	1	0	1	1	1	0	0	1	0	0
1438	31	1	0	1	1	0	1	1	1	0	16	1	1.17797	3	0	0	0	1	0	0	0	1	0	0	0	1	0	1	1	1	0	0	1	0	0
1439	31	0	0	1	1	1	1	1	1	0	21	1	2.06367	4	0	0	0	0	1	0	0	0	1	4	1	1	0	0	1	0	1	0	1	0	0
1441	31	1	0	1	0	1	0	1	5	0	36	1	0.64742	3	0	0	0	1	0	0	0	1	0	0	0	1	0	0	3	0	1	0	0	0	1
1442	31	0	0	0	0	0	1	1	1	1	21	1	-0.513553	1	0	1	0	0	0	0	0	1	0	0	1	0	1	0	1	0	1	0	1	0	0
1443	31	1	1	0	1	0	0	0	2	0	20	1	-2.2926	0	1	0	0	0	0	1	0	0	0	1	0	1	0	0	0	0	1	0	0	1	0
1444	31	1	0	1	1	1	1	1	3	1	28	1	2.06367	4	0	0	0	0	1	0	0	1	0	0	0	0	1	0	0	0	1	0	0	1	0
1445	31	1	0	1	1	0	1	1	6	0	37	1	1.17797	3	0	0	0	1	0	0	0	1	0	0	0	1	0	0	3	0	1	0	0	0	1
1446	31	1	1	0	1	1	0	0	2	1	26	1	-1.4069	1	0	1	0	0	0	0	0	1	0	0	0	0	1	0	0	0	1	0	0	1	0
1447	31	1	1	0	1	1	1	0	4	1	36	1	-0.734251	1	0	1	0	0	0	0	0	1	0	0	0	0	1	0	0	0	1	0	0	1	0
1448	31	1	1	0	1	1	1	1	2	1	24	1	0.245803	2	0	0	1	0	0	0	0	1	0	0	0	0	1	0	0	0	1	0	0	1	0
1449	31	0	0	0	1	0	0	1	4	0	30	1	-0.44261	2	0	0	1	0	0	0	0	1	0	0	1	1	0	0	0	0	1	0	0	1	0
1450	31	1	0		1	1	1	1	5	0	35	1								0	1	0	0	2	0	1	0	0	3	0	1	0	0	0	1
1452	31	1	0	1	1	1	1	1	3	0	26	1	2.06367	4	0	0	0	0	1	1	0	0	0	1	0	1	0	0	0	0	1	0	0	1	0
1453	31	0	1	0	1	1	1	1	1	0	22	1	0.245803	2	0	0	1	0	0	0	0	1	0	0	1	1	0	0	1	0	1	0	1	0	0
1454	31	1	0	1			0	1	1	1	17	1								0	0	1	0	0	0	0	1	1	1	1	0	0	1	0	0
1455	31	1	1	0	0	0	0	0	1	1	16	1	-3.0362	0	1	0	0	0	0	0	1	0	0	2	0	0	1	1	1	1	0	0	1	0	0
1456	31	1	0	0	1	1	0	1	3	1	34	1	0.443089	2	0	0	1	0	0	0	0	1	0	0	0	0	1	0	0	0	1	0	0	1	0
1458	31	1	1	0	1	1	1	1	2	0	20	1	0.245803	2	0	0	1	0	0	1	0	0	0	1	0	1	0	0	0	0	1	0	0	1	0
1459	31	1	0	1	1	1	0	1	1	0	20	1	1.39102	4	0	0	0	0	1	0	0	0	1	4	0	1	0	0	1	0	1	0	1	0	0
1460	31	1	0	1	1	1	1	1	2	1	32	1	2.06367	4	0	0	0	0	1	0	0	1	0	0	0	0	1	0	0	0	1	0	0	1	0
1462	31	1	0	1	1	1	1	1	1	0	19	1	2.06367	4	0	0	0	0	1	0	0	1	0	0	0	1	0	1	1	1	0	0	1	0	0
1463	31	1	1	0	1	1	1	1	1	0	18	1	0.245803	2	0	0	1	0	0	0	0	1	0	0	0	1	0	1	1	1	0	0	1	0	0
1464	31	1	0	1	1	0	0	1	4	1	25	1	0.505317	3	0	0	0	1	0	0	0	0	1	4	0	0	1	0	0	0	1	0	0	1	0
1465	31	1	0	1	1	0	1	1	3	1	28	1	1.17797	3	0	0	0	1	0	0	0	1	0	0	0	0	1	0	0	0	1	0	0	1	0
1466	31	1	0	1	1	1	1	1	4	0	43	1	2.06367	4	0	0	0	0	1	0	0	1	0	0	0	1	0	3	0	0	0	1	0	1	0
1468	31	1	1	0	1	0	1	1	5	0	22	1	-0.639896	1	0	1	0	0	0	0	0	1	0	0	0	1	0	0	3	0	1	0	0	0	1
1469	31	1	0	0	1	1	1	1	1	0	21	1	1.11574	3	0	0	0	1	0	0	0	1	0	0	0	1	0	0	1	0	1	0	1	0	0
1471	31	0	0	1	0	0	0	1	1	0	18	1	-0.238279	2	0	0	1	0	0	0	0	1	0	0	1	1	0	1	1	1	0	0	1	0	0
1472	31	1	0	1	1	1	1	1	8	1	40	1	2.06367	4	0	0	0	0	1	0	0	1	0	0	0	0	1	3	3	0	0	1	0	0	1
1473	31	1	0	1	1	1	1	1	5	0	34	1	2.06367	4	0	0	0	0	1	0	0	1	0	0	0	1	0	0	3	0	1	0	0	0	1
1474	31	1	0	1	1	1	1	1	1	0	20	1	2.06367	4	0	0	0	0	1	0	0	0	1	4	0	1	0	0	1	0	1	0	1	0	0
1478	31	1	0	1	1	1	1	1	1	1	37	1	2.06367	4	0	0	0	0	1	0	0	0	1	4	0	0	1	0	1	0	1	0	1	0	0
1479	31	1	0	1	1	1	1	1	1	1	20	1	2.06367	4	0	0	0	0	1	0	0	0	1	4	0	0	1	0	1	0	1	0	1	0	0
1480	31	1	0	0	1	1	1	1	1	1	21	1	1.11574	3	0	0	0	1	0	0	0	1	0	0	0	0	1	0	1	0	1	0	1	0	0
1481	31	1	1	0	1	1	1	1	3	0	30	1	0.245803	2	0	0	1	0	0	0	0	1	0	0	0	1	0	0	0	0	1	0	0	1	0
1484	31	0	0	0	1	1	1	1	1	0	18	1	1.11574	3	0	0	0	1	0	0	0	0	1	4	1	1	0	1	1	1	0	0	1	0	0
1486	31	1	0	1	1	1	0	1	1	0	21	1	1.39102	4	0	0	0	0	1	0	0	0	1	4	0	1	0	0	1	0	1	0	1	0	0
1487	31	0	0	0	1	1	1	1	1	0	21	1	1.11574	3	0	0	0	1	0	0	0	0	1	4	1	1	0	0	1	0	1	0	1	0	0
1489	31	1	0	1	1	1	1	1	1	0	22	1	2.06367	4	0	0	0	0	1	0	0	1	0	0	0	1	0	0	1	0	1	0	1	0	0
1491	31	1	0	1	1	0	1	1	7	0	33	1	1.17797	3	0	0	0	1	0	0	0	1	0	0	0	1	0	0	3	0	1	0	0	0	1
1492	31	1	1	1	0	0	0	1	2	0	18	1	-1.10822	1	0	1	0	0	0	1	0	0	0	1	0	1	0	1	0	1	0	0	0	1	0
1493	31	1	1	0	1	0	1	1	3	0	30	1	-0.639896	1	0	1	0	0	0	1	0	0	0	1	0	1	0	0	0	0	1	0	0	1	0
1494	31	0	0	1	1	0	1	1	1	0	19	1	1.17797	3	0	0	0	1	0	0	0	0	1	4	1	1	0	1	1	1	0	0	1	0	0
1495	31	1	0	1	1	0	1	1	6	0	35	1	1.17797	3	0	0	0	1	0	0	1	0	0	2	0	1	0	0	3	0	1	0	0	0	1
1497	31	1	0	1	1	1	1	1	1	1	29	1	2.06367	4	0	0	0	0	1	0	0	0	1	4	0	0	1	0	1	0	1	0	1	0	0
1498	31	1	0	1	1	1	1	1	5	0	35	1	2.06367	4	0	0	0	0	1	0	0	1	0	0	0	1	0	0	3	0	1	0	0	0	1
1501	31	1	1	0	1	0	1	1	1	0	22	1	-0.639896	1	0	1	0	0	0	1	0	0	0	1	0	1	0	0	1	0	1	0	1	0	0
1502	31	1	1	0	1	0	1	1	2	0	21	1	-0.639896	1	0	1	0	0	0	1	0	0	0	1	0	1	0	0	0	0	1	0	0	1	0
1505	31	1	0	1	1	0	1	1	6	0	39	1	1.17797	3	0	0	0	1	0	0	0	1	0	0	0	1	0	0	3	0	1	0	0	0	1
1506	31	1	0	1	1	0	1	1	1	0	16	1	1.17797	3	0	0	0	1	0	0	0	1	0	0	0	1	0	1	1	1	0	0	1	0	0
6001	31								2	0	27	1														1	0	0	0	0	1	0	0	1	0
6002	31								3	0	27	1														1	0	0	0	0	1	0	0	1	0
6004	31								8	1	34	1														0	1	0	3	0	1	0	0	0	1
1509	31	1	0	1	1	0	0	0	2	0	23	1	-0.474736	2	0	0	1	0	0	0	0	1	0	0	0	1	0	0	0	0	1	0	0	1	0
1511	31	1	1	1	1	1	1	0	2	1	24	1	0.213676	2	0	0	1	0	0	0	0	1	0	0	0	0	1	0	0	0	1	0	0	1	0
1512	31	1	0	0	1	1	0	0	1	0	20	1	-0.536965	1	0	1	0	0	0	0	0	1	0	0	0	1	0	0	1	0	1	0	1	0	0
1513	31	1	1	1	1	1	0	1	1	0	20	1	0.521077	3	0	0	0	1	0	0	0	0	1	4	0	1	0	0	1	0	1	0	1	0	0
1514	31	1	0	1	0	1	0	0	1	0	19	1	-0.332634	2	0	0	1	0	0	0	0	1	0	0	0	1	0	1	1	1	0	0	1	0	0
1515	31	1	0	0	1	1	0	0	1	0	17	1	-0.536965	1	0	1	0	0	0	0	0	1	0	0	0	1	0	1	1	1	0	0	1	0	0
1516	31	1	0	0	1	1	0	0	1	0	23	1	-0.536965	1	0	1	0	0	0	0	0	1	0	0	0	1	0	0	1	0	1	0	1	0	0
1517	31	1	0	1	1	0	1	0	1	0	24	1	0.197917	2	0	0	1	0	0	0	0	1	0	0	0	1	0	0	1	0	1	0	1	0	0
1519	31	1	1	0	0	0	1	0	2	1	21	1	-2.36355	0	1	0	0	0	0	0	0	1	0	0	0	0	1	0	0	0	1	0	0	1	0
1520	31	1	0	0	1	0	1	0	3	0	26	1	-0.75001	1	0	1	0	0	0	0	0	1	0	0	0	1	0	0	0	0	1	0	0	1	0
1521	31	1	0	1	0	1	0	0	1	0	24	1	-0.332634	2	0	0	1	0	0	0	0	1	0	0	0	1	0	0	1	0	1	0	1	0	0
1522	31		0	1	1	0	1	0	1	0	22	1	0.197917	2	0	0	1	0	0	0	0	1	0	0		1	0	0	1	0	1	0	1	0	0
1523	31	1	0	0	0	0	0	0	4	0	28	1	-2.16626	0	1	0	0	0	0	0	0	1	0	0	0	1	0	0	0	0	1	0	0	1	0
1524	31	1	0	1	1	1	1	0	3	0	29	1	1.08362	3	0	0	0	1	0	0	0	1	0	0	0	1	0	0	0	0	1	0	0	1	0
1525	31	1	0	0	1	1	0	0	1	1	24	1	-0.536965	1	0	1	0	0	0	0	0	1	0	0	0	0	1	0	1	0	1	0	1	0	0
1527	31	1	0	1	1	1	1	0	3	0	23	1	1.08362	3	0	0	0	1	0	0	0	1	0	0	0	1	0	0	0	0	1	0	0	1	0
1528	31	1	0	1	1	0	1	0	5	1	31	1	0.197917	2	0	0	1	0	0	0	0	1	0	0	0	0	1	0	3	0	1	0	0	0	1
1529	31	1	0	1	1	0	1	0	3	0	26	1	0.197917	2	0	0	1	0	0	0	0	1	0	0	0	1	0	0	0	0	1	0	0	1	0
1532	31	1	0	0	1	1	1	1	3	0	23	1	1.11574	3	0	0	0	1	0	0	0	1	0	0	0	1	0	0	0	0	1	0	0	1	0
1533	31	1	0	0	1	1	1	0	4	0	32	1	0.135689	2	0	0	1	0	0	0	0	1	0	0	0	1	0	0	0	0	1	0	0	1	0
1534	31	1	0	0	1	0	1	1	5	0	30	1	0.230044	2	0	0	1	0	0	0	0	1	0	0	0	1	0	0	3	0	1	0	0	0	1
1535	31	1	0	1	1	1	1	1	1	0	21	1	2.06367	4	0	0	0	0	1	0	0	1	0	0	0	1	0	0	1	0	1	0	1	0	0
1536	31	1	1	0	1	1	1	1	7	0	35	1	0.245803	2	0	0	1	0	0	0	0	1	0	0	0	1	0	0	3	0	1	0	0	0	1
1537	31	1	0	1	1	1	1	1	3	0	30	1	2.06367	4	0	0	0	0	1	0	0	1	0	0	0	1	0	0	0	0	1	0	0	1	0
1538	31	1	0	0	1	0	1	1	6	0	28	1	0.230044	2	0	0	1	0	0	0	0	1	0	0	0	1	0	0	3	0	1	0	0	0	1
1539	31	1	0	1	1	1	1	1	3	0	23	1	2.06367	4	0	0	0	0	1	0	0	1	0	0	0	1	0	0	0	0	1	0	0	1	0
1540	31	1	0	0	1	1	1	1	4	0	27	1	1.11574	3	0	0	0	1	0	0	0	1	0	0	0	1	0	0	0	0	1	0	0	1	0
1541	31	1	1	0	1	0	1	1	5	0	30	1	-0.639896	1	0	1	0	0	0	0	0	1	0	0	0	1	0	0	3	0	1	0	0	0	1
1542	31	1	1	0	1	0	1	1	5	0	35	1	-0.639896	1	0	1	0	0	0	0	1	0	0	2	0	1	0	0	3	0	1	0	0	0	1
1543	31	1	0	1	1	0	1	1	2	1	27	1	1.17797	3	0	0	0	1	0	0	0	1	0	0	0	0	1	0	0	0	1	0	0	1	0
1546	31	1	1	0	1	1	1	1	2	1	22	1	0.245803	2	0	0	1	0	0	0	0	1	0	0	0	0	1	0	0	0	1	0	0	1	0
1549	31	1	0	1	1	1	1	1	2	0	28	1	2.06367	4	0	0	0	0	1	0	0	1	0	0	0	1	0	0	0	0	1	0	0	1	0
1550	31	1	0	1	0	1	1	1	1	0	23	1	1.32007	3	0	0	0	1	0	0	0	1	0	0	0	1	0	0	1	0	1	0	1	0	0
1552	31	1	0	1	1	1	1	1	1	0	25	1	2.06367	4	0	0	0	0	1	0	0	1	0	0	0	1	0	0	1	0	1	0	1	0	0
1553	31	1	1	0	1	1	1	1	5	1	27	1	0.245803	2	0	0	1	0	0	0	0	1	0	0	0	0	1	0	3	0	1	0	0	0	1
1554	31	1	0	0	1	1	1	1	1	0	21	1	1.11574	3	0	0	0	1	0	0	0	1	0	0	0	1	0	0	1	0	1	0	1	0	0
1555	31	1	0	0	1	1	1	1	1	0	23	1	1.11574	3	0	0	0	1	0	0	0	0	1	4	0	1	0	0	1	0	1	0	1	0	0
1556	31	1	0	1	1	1	1	1	1	0	22	1	2.06367	4	0	0	0	0	1	0	0	1	0	0	0	1	0	0	1	0	1	0	1	0	0
1557	31	1	0	1	1	1	1	1	1	0	24	1	2.06367	4	0	0	0	0	1	0	0	1	0	0	0	1	0	0	1	0	1	0	1	0	0
1559	31	1	0	1	1	1	1	1	3	0	32	1	2.06367	4	0	0	0	0	1	0	0	1	0	0	0	1	0	0	0	0	1	0	0	1	0
1560	31	1	1	0	1	0	0	1	5	1	27	1	-1.31255	1	0	1	0	0	0	0	0	1	0	0	0	0	1	0	3	0	1	0	0	0	1
1561	31	1	1	0	1	1	1	1	1	0	16	1	0.245803	2	0	0	1	0	0	0	0	1	0	0	0	1	0	1	1	1	0	0	1	0	0
1562	31	1	0	1	1	1	1	1	4	1	32	1	2.06367	4	0	0	0	0	1	0	0	1	0	0	0	0	1	0	0	0	1	0	0	1	0
1563	31	1	0	1	1	1	1	1	3	0	24	1	2.06367	4	0	0	0	0	1	0	0	1	0	0	0	1	0	0	0	0	1	0	0	1	0
1565	31	1	0	1	1	1	1	1	1	0	23	1	2.06367	4	0	0	0	0	1	0	0	0	1	4	0	1	0	0	1	0	1	0	1	0	0
1566	31	1	0	0	1	1	1	1	4	0	35	1	1.11574	3	0	0	0	1	0	0	0	1	0	0	0	1	0	0	0	0	1	0	0	1	0
1569	31	1	1	0	1	1	1	1	1	0	24	1	0.245803	2	0	0	1	0	0	0	0	1	0	0	0	1	0	0	1	0	1	0	1	0	0
1570	31	1	0	1	1	1	1	1	1	0	22	1	2.06367	4	0	0	0	0	1	0	0	0	1	4	0	1	0	0	1	0	1	0	1	0	0
1571	31	1	0	0	1	0	1	1	3	0	28	1	0.230044	2	0	0	1	0	0	0	0	1	0	0	0	1	0	0	0	0	1	0	0	1	0
1573	31	1	0	1	1	1	1	1	1	0	22	1	2.06367	4	0	0	0	0	1	0	0	0	1	4	0	1	0	0	1	0	1	0	1	0	0
1575	31	1	0	1	1	1	1	1	6	1	36	1	2.06367	4	0	0	0	0	1	0	0	1	0	0	0	0	1	0	3	0	1	0	0	0	1
1576	31	1	1	0	1	0	1	1	6	0	42	1	-0.639896	1	0	1	0	0	0	0	0	1	0	0	0	1	0	3	3	0	0	1	0	0	1
1578	31	1	0	1	1	1	0	0	2	0	21	1	0.410962	2	0	0	1	0	0	0	0	1	0	0	0	1	0	0	0	0	1	0	0	1	0
1580	31	1	1	0	1	1	1	0	2	0	20	1	-0.734251	1	0	1	0	0	0	0	0	1	0	0	0	1	0	0	0	0	1	0	0	1	0
1581	31	1	1	0	1	1	0	1	1	0	23	1	-0.42685	2	0	0	1	0	0	0	0	1	0	0	0	1	0	0	1	0	1	0	1	0	0
1582	31	1	0	1	1	1	1	1	1	0	20	1	2.06367	4	0	0	0	0	1	0	0	1	0	0	0	1	0	0	1	0	1	0	1	0	0
1584	31	1	0	0	0	0	0	0	5	0	43	1	-2.16626	0	1	0	0	0	0	0	0	1	0	0	0	1	0	3	3	0	0	1	0	0	1
1585	31	1	1	0	0	1	0	1	1	0	23	1	-1.17045	1	0	1	0	0	0	0	0	1	0	0	0	1	0	0	1	0	1	0	1	0	0
1586	31	1	1	0	1	0	1	1	6	0	33	1	-0.639896	1	0	1	0	0	0	0	0	1	0	0	0	1	0	0	3	0	1	0	0	0	1
1587	31	1	0	0	1	1	0	0	2	0	22	1	-0.536965	1	0	1	0	0	0	0	0	1	0	0	0	1	0	0	0	0	1	0	0	1	0
1588	31	1	0	1	1	1	1	0	1	0	19	1	1.08362	3	0	0	0	1	0	0	0	1	0	0	0	1	0	1	1	1	0	0	1	0	0
1590	31	1	1	1	1	1	1	1	6	0	29	1	1.19373	3	0	0	0	1	0	0	0	1	0	0	0	1	0	0	3	0	1	0	0	0	1
1591	31	0	0	1	1	1	1	1	1	0	20	1	2.06367	4	0	0	0	0	1	0	0	0	1	4	1	1	0	0	1	0	1	0	1	0	0
1592	31	1	1	0	1	0	1	1	5	0	32	1	-0.639896	1	0	1	0	0	0	0	0	1	0	0	0	1	0	0	3	0	1	0	0	0	1
1593	31	0	0	0	1	1	1	1	1	0	19	1	1.11574	3	0	0	0	1	0	0	0	1	0	0	1	1	0	1	1	1	0	0	1	0	0
1594	31	1	0	1	1	1	1	1	6	0	34	1	2.06367	4	0	0	0	0	1	0	0	1	0	0	0	1	0	0	3	0	1	0	0	0	1
1595	31	1	0	1	1	1	1	1	1	0	18	1	2.06367	4	0	0	0	0	1	0	0	1	0	0	0	1	0	1	1	1	0	0	1	0	0
1597	31	1	0	1	1	1	1	0	4	0	30	1	1.08362	3	0	0	0	1	0	0	0	1	0	0	0	1	0	0	0	0	1	0	0	1	0
1598	31	1	0	1	1	1	1	1	2	0	23	1	2.06367	4	0	0	0	0	1	0	0	1	0	0	0	1	0	0	0	0	1	0	0	1	0
1599	31	1	0	1	1	0	1	1	3	0	27	1	1.17797	3	0	0	0	1	0	0	0	1	0	0	0	1	0	0	0	0	1	0	0	1	0
1600	31	1	0	1	1	0	1	1	3	1	22	1	1.17797	3	0	0	0	1	0	0	0	1	0	0	0	0	1	0	0	0	1	0	0	1	0
1601	31	0	0	1	1	1	1	1	1	0	22	1	2.06367	4	0	0	0	0	1	0	0	0	1	4	1	1	0	0	1	0	1	0	1	0	0
1602	31	1	0	1	1	1	1	1	6	0	40	1	2.06367	4	0	0	0	0	1	0	0	1	0	0	0	1	0	3	3	0	0	1	0	0	1
1603	31	1	0	1	1	1	1	1	3	0	26	1	2.06367	4	0	0	0	0	1	0	0	1	0	0	0	1	0	0	0	0	1	0	0	1	0
1604	31	1	0	1	1	0	1	1	4	1	30	1	1.17797	3	0	0	0	1	0	1	0	0	0	1	0	0	1	0	0	0	1	0	0	1	0
1607	31	1	0	1	1	1	1	1	3	1	26	1	2.06367	4	0	0	0	0	1	0	0	1	0	0	0	0	1	0	0	0	1	0	0	1	0
1608	31	1	0	1	1	1	0	1	2	0	20	1	1.39102	4	0	0	0	0	1	0	0	1	0	0	0	1	0	0	0	0	1	0	0	1	0
1609	31	1	0	1	1	1	1	1	5	0	30	1	2.06367	4	0	0	0	0	1	0	0	1	0	0	0	1	0	0	3	0	1	0	0	0	1
1610	31	0	0	1	1	0	1	1	1	0	18	1	1.17797	3	0	0	0	1	0	0	0	0	1	4	1	1	0	1	1	1	0	0	1	0	0
1611	31	1	0	1	1	0	1	1	2	1	19	1	1.17797	3	0	0	0	1	0	0	0	1	0	0	0	0	1	1	0	1	0	0	0	1	0
1612	31	1	0	1	1	1	1	1	3	1	27	1	2.06367	4	0	0	0	0	1	0	0	1	0	0	0	0	1	0	0	0	1	0	0	1	0
1613	31	1	0	1	1	1	0	1	1	1	22	1	1.39102	4	0	0	0	0	1	0	0	1	0	0	0	0	1	0	1	0	1	0	1	0	0
1617	31	1	0	0	0	1	0	0	1	0	20	1	-1.28056	1	0	1	0	0	0	0	0	1	0	0	0	1	0	0	1	0	1	0	1	0	0
1619	31	1	1	0	0	1	1	1	5	0	36	1	-0.497793	2	0	0	1	0	0	0	0	1	0	0	0	1	0	0	3	0	1	0	0	0	1
1620	31	1	0	1	1	1	0	1	1	0	26	1	1.39102	4	0	0	0	0	1	0	0	0	1	4	0	1	0	0	1	0	1	0	1	0	0
1621	31	1	1	0	1	1	0	1	1	1	22	1	-0.42685	2	0	0	1	0	0	0	0	1	0	0	0	0	1	0	1	0	1	0	1	0	0
1622	31	1	1	0	1	0	0	1	1	1	26	1	-1.31255	1	0	1	0	0	0	0	0	1	0	0	0	0	1	0	1	0	1	0	1	0	0
1624	31	1	1	0	1	1	1	1	5	1	33	1	0.245803	2	0	0	1	0	0	0	0	1	0	0	0	0	1	0	3	0	1	0	0	0	1
1625	31	1	0	1	1	0	1	1	4	0	27	1	1.17797	3	0	0	0	1	0	0	0	1	0	0	0	1	0	0	0	0	1	0	0	1	0
1626	31	1	0	1	1	1	1	0	2	0	30	1	1.08362	3	0	0	0	1	0	0	0	1	0	0	0	1	0	0	0	0	1	0	0	1	0
1627	31	1	1	0	1	0	1	1	3	1	28	1	-0.639896	1	0	1	0	0	0	0	0	1	0	0	0	0	1	0	0	0	1	0	0	1	0
1628	31	1	1	0	1	0	1	1	7	0	35	1	-0.639896	1	0	1	0	0	0	0	0	1	0	0	0	1	0	0	3	0	1	0	0	0	1
1630	31	1	1	0	0	0	0	1	1	0	16	1	-2.05615	0	1	0	0	0	0	0	0	1	0	0	0	1	0	1	1	1	0	0	1	0	0
1631	31	1	1	0	1	0	1	1	5	0	30	1	-0.639896	1	0	1	0	0	0	0	0	1	0	0	0	1	0	0	3	0	1	0	0	0	1
1633	31	1	1	0	1	0	0	0	1	0	20	1	-2.2926	0	1	0	0	0	0	0	0	1	0	0	0	1	0	0	1	0	1	0	1	0	0
1638	31	1	1	1	1	1	0	1	1	0	23	1	0.521077	3	0	0	0	1	0	0	0	0	1	4	0	1	0	0	1	0	1	0	1	0	0
1635	31	1	0	1	1	1	1	1	4	1	25	1	2.06367	4	0	0	0	0	1	0	0	1	0	0	0	0	1	0	0	0	1	0	0	1	0
1639	31	1	0	1	1	0	1	1	5	0	28	1	1.17797	3	0	0	0	1	0	0	1	0	0	2	0	1	0	0	3	0	1	0	0	0	1
1640	31	1	0	1	1	1	1	1	2	0	27	1	2.06367	4	0	0	0	0	1	0	0	1	0	0	0	1	0	0	0	0	1	0	0	1	0
1642	31	1	0	1	1	0	1	1	4	0	29	1	1.17797	3	0	0	0	1	0	1	0	0	0	1	0	1	0	0	0	0	1	0	0	1	0
1643	31	1	0	1	1	1	1	0	1	0	25	1	1.08362	3	0	0	0	1	0	0	1	0	0	2	0	1	0	0	1	0	1	0	1	0	0
1644	31	1	0	1	1	1	1	1	3	1	25	1	2.06367	4	0	0	0	0	1	0	0	1	0	0	0	0	1	0	0	0	1	0	0	1	0
1645	31	1	0	1	1	0	1	1	2	1	17	1	1.17797	3	0	0	0	1	0	0	0	1	0	0	0	0	1	1	0	1	0	0	0	1	0
1646	31	1	0	0	1	1	1	1	1	0	18	1	1.11574	3	0	0	0	1	0	0	0	1	0	0	0	1	0	1	1	1	0	0	1	0	0
1647	31	1	0	1	1	1	1	1	4	0	32	1	2.06367	4	0	0	0	0	1	0	1	0	0	2	0	1	0	0	0	0	1	0	0	1	0
1649	31	1	1	0	1	0	1	1	4	1	32	1	-0.639896	1	0	1	0	0	0	0	0	1	0	0	0	0	1	0	0	0	1	0	0	1	0
1650	31	1	0	1	1	1	1	0	1	1	21	1	1.08362	3	0	0	0	1	0	0	0	1	0	0	0	0	1	0	1	0	1	0	1	0	0
1651	31	1	1	0	1	1	1	1	5	0	28	1	0.245803	2	0	0	1	0	0	1	0	0	0	1	0	1	0	0	3	0	1	0	0	0	1
1652	31	1	0	0	1	1	1	1	8	0	30	1	1.11574	3	0	0	0	1	0	0	0	1	0	0	0	1	0	0	3	0	1	0	0	0	1
1653	31	1	1	0	1	0	1	0	4	0	30	1	-1.61995	0	1	0	0	0	0	1	0	0	0	1	0	1	0	0	0	0	1	0	0	1	0
1654	31	0	0	1	1	1	0	1	1	0	19	1	1.39102	4	0	0	0	0	1	0	0	1	0	0	1	1	0	1	1	1	0	0	1	0	0
1656	31	1	0	1	1	0	1	1	2	0	21	1	1.17797	3	0	0	0	1	0	0	0	1	0	0	0	1	0	0	0	0	1	0	0	1	0
1657	31	1	0	1	1	1	1	1	6	0	31	1	2.06367	4	0	0	0	0	1	0	0	1	0	0	0	1	0	0	3	0	1	0	0	0	1
1658	31	1	0	1	1	0	1	1	6	0	32	1	1.17797	3	0	0	0	1	0	0	0	1	0	0	0	1	0	0	3	0	1	0	0	0	1
1659	31	1	0	0	1	0	0	1	3	0	27	1	-0.44261	2	0	0	1	0	0	1	0	0	0	1	0	1	0	0	0	0	1	0	0	1	0
1660	31	1	0	1	1	1	1	1	3	0	25	1	2.06367	4	0	0	0	0	1	0	0	1	0	0	0	1	0	0	0	0	1	0	0	1	0
1661	31	1	0	1	1	0	1	1	4	0	28	1	1.17797	3	0	0	0	1	0						0	1	0	0	0	0	1	0	0	1	0
1663	31		0	1	1	0	1	1	1	0	24	1	1.17797	3	0	0	0	1	0	0	0	1	0	0		1	0	0	1	0	1	0	1	0	0
1664	31	1	0	1	1	1	1	1	2	1	24	1	2.06367	4	0	0	0	0	1	0	0	1	0	0	0	0	1	0	0	0	1	0	0	1	0
1667	31	1	0	1	1	0	1	1	3	0	22	1	1.17797	3	0	0	0	1	0	0	0	1	0	0	0	1	0	0	0	0	1	0	0	1	0
1668	31	1	0	0	1	0	1	1	1	0	21	1	0.230044	2	0	0	1	0	0	1	0	0	0	1	0	1	0	0	1	0	1	0	1	0	0
1669	31	1	0	1	1	1	1	1	5	0	32	1	2.06367	4	0	0	0	0	1	0	0	1	0	0	0	1	0	0	3	0	1	0	0	0	1
1670	31	0	0	1	1	0	0	1	1	0	31	1	0.505317	3	0	0	0	1	0	1	0	0	0	1	1	1	0	0	1	0	1	0	1	0	0
1671	31	0	0	1	1	1	0	1	1	1	29	1	1.39102	4	0	0	0	0	1	0	0	0	1	4	1	0	1	0	1	0	1	0	1	0	0
1672	31	1	0	1	1	1	1	1	1	0	22	1	2.06367	4	0	0	0	0	1	0	0	1	0	0	0	1	0	0	1	0	1	0	1	0	0
1673	31	1							4	0	35	1								0	0	1	0	0	0	1	0	0	0	0	1	0	0	1	0
1674	31	1	0	1	1	0	1	1	1	1	25	1	1.17797	3	0	0	0	1	0	1	0	0	0	1	0	0	1	0	1	0	1	0	1	0	0
1676	31	1	0	1	1	0	1		5	0	33	1								0	0	1	0	0	0	1	0	0	3	0	1	0	0	0	1
1677	31	1	1	0	0	0	1	1	2	0	20	1	-1.38349	1	0	1	0	0	0	0	0	1	0	0	0	1	0	0	0	0	1	0	0	1	0
1678	31	1	0	0	1	1	1	0	6	0	35	1	0.135689	2	0	0	1	0	0	0	0	1	0	0	0	1	0	0	3	0	1	0	0	0	1
1679	31	1	1	1	1	1	0	1	3	0	32	1	0.521077	3	0	0	0	1	0	0	0	1	0	0	0	1	0	0	0	0	1	0	0	1	0
1680	31	1	0	1	1	1	1	0	4	0	30	1	1.08362	3	0	0	0	1	0	0	0	1	0	0	0	1	0	0	0	0	1	0	0	1	0
1682	31	1	0	0	1	1	1	0	1	0	19	1	0.135689	2	0	0	1	0	0	0	0	0	1	4	0	1	0	1	1	1	0	0	1	0	0
1683	31	1	0	1	0	0	1	1	5	0	37	1	0.434374	2	0	0	1	0	0	0	0	1	0	0	0	1	0	0	3	0	1	0	0	0	1
1648	31	1	0	0	1	1	1	0	1	0	25	1	0.135689	2	0	0	1	0	0	0	0	1	0	0	0	1	0	0	1	0	1	0	1	0	0
1685	31	1	0	1	1	1	0	0	1	1	27	1	0.410962	2	0	0	1	0	0	0	0	0	1	4	0	0	1	0	1	0	1	0	1	0	0
1686	31	0	0	0	0	1	1	1	5	1	32	1	0.372146	2	0	0	1	0	0	0	0	1	0	0	1	0	1	0	3	0	1	0	0	0	1
1687	31	1	0	1	1	1	1	0	2	1	25	1	1.08362	3	0	0	0	1	0	0	0	1	0	0	0	0	1	0	0	0	1	0	0	1	0
1688	31	1	1	0	1	1	1	0	1	0	17	1	-0.734251	1	0	1	0	0	0	0	0	1	0	0	0	1	0	1	1	1	0	0	1	0	0
1691	31	1	0	0	0	0	0	0	2	1	24	1	-2.16626	0	1	0	0	0	0	0	0	1	0	0	0	0	1	0	0	0	1	0	0	1	0
1694	31	1	0	0	0	1	1	0	2	0	26	1	-0.607908	1	0	1	0	0	0	0	0	1	0	0	0	1	0	0	0	0	1	0	0	1	0
1695	31	1	1	0	1	0	1	0	7	0	42	1	-1.61995	0	1	0	0	0	0	1	0	0	0	1	0	1	0	3	3	0	0	1	0	0	1
1696	31	1	0	1	0	0	0	0	3	0	24	1	-1.21833	1	0	1	0	0	0	0	0	1	0	0	0	1	0	0	0	0	1	0	0	1	0
1697	31	1	0	0	1	1	0	0	1	0	18	1	-0.536965	1	0	1	0	0	0	0	0	1	0	0	0	1	0	1	1	1	0	0	1	0	0
1698	31	1	0	1	1	1	1	0	1	0	20	1	1.08362	3	0	0	0	1	0	0	0	1	0	0	0	1	0	0	1	0	1	0	1	0	0
1701	31	1	1	0	0	1	1	0	5	0	32	1	-1.47785	1	0	1	0	0	0	0	0	1	0	0	0	1	0	0	3	0	1	0	0	0	1
1702	31	1	1	0	1	1	0	0	1	1	30	1	-1.4069	1	0	1	0	0	0	0	0	1	0	0	0	0	1	0	1	0	1	0	1	0	0
1703	31	1	0	1	1	1	1	1	1	0	27	1	2.06367	4	0	0	0	0	1	0	0	0	1	4	0	1	0	0	1	0	1	0	1	0	0
1704	31	1	0	1	1	1	1	1	1	0	21	1	2.06367	4	0	0	0	0	1	0	0	1	0	0	0	1	0	0	1	0	1	0	1	0	0
1706	31	1	0	1	1	1	1	1	2	1	26	1	2.06367	4	0	0	0	0	1	0	0	1	0	0	0	0	1	0	0	0	1	0	0	1	0
1708	31	1	0	1	1	1	1	1	1	0	16	1	2.06367	4	0	0	0	0	1	0	0	1	0	0	0	1	0	1	1	1	0	0	1	0	0
1709	31	1	0	1	1	1	1	1	2	0	25	1	2.06367	4	0	0	0	0	1	0	0	1	0	0	0	1	0	0	0	0	1	0	0	1	0
1710	31	1	1	0	1	0	0	1	2	1	26	1	-1.31255	1	0	1	0	0	0	0	0	1	0	0	0	0	1	0	0	0	1	0	0	1	0
1711	31	1	0	1	1	0	1	1	3	0	25	1	1.17797	3	0	0	0	1	0	0	0	1	0	0	0	1	0	0	0	0	1	0	0	1	0
1712	31	1	0	1	1	0	0	1	5	0	35	1	0.505317	3	0	0	0	1	0	0	0	1	0	0	0	1	0	0	3	0	1	0	0	0	1
1715	31	1	0	1	1	1	1	1	1	0	22	1	2.06367	4	0	0	0	0	1	0	0	0	1	4	0	1	0	0	1	0	1	0	1	0	0
1717	31	1	0	0	1	1	1	1	3	0	30	1	1.11574	3	0	0	0	1	0	0	0	1	0	0	0	1	0	0	0	0	1	0	0	1	0
1718	31	1	0	1	1	1	1	1	2	0	26	1	2.06367	4	0	0	0	0	1	0	0	1	0	0	0	1	0	0	0	0	1	0	0	1	0
1720	31	1	1	0	1	1	1	1	1	0	17	1	0.245803	2	0	0	1	0	0	0	0	0	1	4	0	1	0	1	1	1	0	0	1	0	0
1722	31	1	0	0	1	1	1	1	4	0	35	1	1.11574	3	0	0	0	1	0	0	0	1	0	0	0	1	0	0	0	0	1	0	0	1	0
1723	31	1	0	0	1	1	1	1	1	0	20	1	1.11574	3	0	0	0	1	0	0	0	1	0	0	0	1	0	0	1	0	1	0	1	0	0
1724	31	1	0	0	1	1	1	1	2	0	24	1	1.11574	3	0	0	0	1	0	0	0	1	0	0	0	1	0	0	0	0	1	0	0	1	0
1725	31	1	0	1	1	0	1	1	1	0	21	1	1.17797	3	0	0	0	1	0	0	0	1	0	0	0	1	0	0	1	0	1	0	1	0	0
1726	31	1	0	0	1	1	1	1	5	0	38	1	1.11574	3	0	0	0	1	0	0	0	1	0	0	0	1	0	0	3	0	1	0	0	0	1
1727	31	1	0	0	1	1	1	1	6	0	25	1	1.11574	3	0	0	0	1	0	0	0	1	0	0	0	1	0	0	3	0	1	0	0	0	1
1728	31	1	0	1	1	1	1	0	1	0	22	1	1.08362	3	0	0	0	1	0	0	0	1	0	0	0	1	0	0	1	0	1	0	1	0	0
1729	31	1	0	1	1	1	1	1	6	0	34	1	2.06367	4	0	0	0	0	1	1	0	0	0	1	0	1	0	0	3	0	1	0	0	0	1
1731	31	1	0	1	1	0	1	0	2	0	24	1	0.197917	2	0	0	1	0	0	0	0	1	0	0	0	1	0	0	0	0	1	0	0	1	0
1734	31	1	0	1	1	0	1	1	3	0	29	1	1.17797	3	0	0	0	1	0	0	0	1	0	0	0	1	0	0	0	0	1	0	0	1	0
1735	31	1	0	1	1	1	1	1	2	0	20	1	2.06367	4	0	0	0	0	1	0	0	1	0	0	0	1	0	0	0	0	1	0	0	1	0
1736	31	1	0	1	1	0	1	1	1	1	19	1	1.17797	3	0	0	0	1	0	0	0	1	0	0	0	0	1	1	1	1	0	0	1	0	0
1737	31	1	0	1	1	0	1	1	4	1	28	1	1.17797	3	0	0	0	1	0	0	0	1	0	0	0	0	1	0	0	0	1	0	0	1	0
1738	31	1	0	1	1	1	1	1	6	1	31	1	2.06367	4	0	0	0	0	1	1	0	0	0	1	0	0	1	0	3	0	1	0	0	0	1
1739	31	1	0	1	1	1	1	1	2	1	21	1	2.06367	4	0	0	0	0	1	0	0	1	0	0	0	0	1	0	0	0	1	0	0	1	0
1741	31	1	0	1	1	1	1	1	6	0	30	1	2.06367	4	0	0	0	0	1	0	0	1	0	0	0	1	0	0	3	0	1	0	0	0	1
1742	31	0	0	1	1	1	1	1	1	1	17	1	2.06367	4	0	0	0	0	1	0	0	1	0	0	1	0	1	1	1	1	0	0	1	0	0
1743	31	1	0	1	1	0	1	1	4	0	34	1	1.17797	3	0	0	0	1	0	0	0	1	0	0	0	1	0	0	0	0	1	0	0	1	0
1744	31	1	0	1	1	0	1	1	5	0	32	1	1.17797	3	0	0	0	1	0	0	0	1	0	0	0	1	0	0	3	0	1	0	0	0	1
1745	31	1	0	1	1	1	1	1	3	0	24	1	2.06367	4	0	0	0	0	1	0	0	1	0	0	0	1	0	0	0	0	1	0	0	1	0
1747	31	1	1	0	0	1	0	0	1	0	20	1	-2.1505	0	1	0	0	0	0	0	0	1	0	0	0	1	0	0	1	0	1	0	1	0	0
1749	31		0	1	1	0	1	0	1	0	17	1	0.197917	2	0	0	1	0	0	0	0	1	0	0		1	0	1	1	1	0	0	1	0	0
1750	31	1	0	1	1	0	1	1	7	1	39	1	1.17797	3	0	0	0	1	0	1	0	0	0	1	0	0	1	0	3	0	1	0	0	0	1
1751	31	0	0	1	1	1	1	1	1	0	20	1	2.06367	4	0	0	0	0	1	1	0	0	0	1	1	1	0	0	1	0	1	0	1	0	0
1752	31	1	0	1	1	0	1	1	1	0	24	1	1.17797	3	0	0	0	1	0	0	0	1	0	0	0	1	0	0	1	0	1	0	1	0	0
1753	31	1	0	1	1	0	1	1	6	0	24	1	1.17797	3	0	0	0	1	0	0	0	1	0	0	0	1	0	0	3	0	1	0	0	0	1
1755	31	1	1	0	0	0	0	1	5	0	35	1	-2.05615	0	1	0	0	0	0	0	0	1	0	0	0	1	0	0	3	0	1	0	0	0	1
1756	31	1	0	0	1	1	1	1	6	0	32	1	1.11574	3	0	0	0	1	0	1	0	0	0	1	0	1	0	0	3	0	1	0	0	0	1
1757	31	1	0	1	1	1	1	1	1	0	22	1	2.06367	4	0	0	0	0	1	0	0	0	1	4	0	1	0	0	1	0	1	0	1	0	0
1758	31	1	0	0	1	1	1	1	1	0	24	1	1.11574	3	0	0	0	1	0	0	0	1	0	0	0	1	0	0	1	0	1	0	1	0	0
1759	31	1	1	0	1	0	0	1	8	0	31	1	-1.31255	1	0	1	0	0	0	0	0	1	0	0	0	1	0	0	3	0	1	0	0	0	1
1760	31	1	0	0	0	1	0	1	2	0	20	1	-0.300507	2	0	0	1	0	0	0	0	0	1	4	0	1	0	0	0	0	1	0	0	1	0
1761	31	1	0	1	1	1	1	1	3	0	24	1	2.06367	4	0	0	0	0	1	0	0	1	0	0	0	1	0	0	0	0	1	0	0	1	0
1762	31	1	0	1	1	1	1	1	2	0	20	1	2.06367	4	0	0	0	0	1	0	0	1	0	0	0	1	0	0	0	0	1	0	0	1	0
1764	31	0	0	1	1	0	1	1	1	0	18	1	1.17797	3	0	0	0	1	0	0	0	0	1	4	1	1	0	1	1	1	0	0	1	0	0
1765	31	1	0	1	1	0	1	1	4	1	29	1	1.17797	3	0	0	0	1	0	0	0	1	0	0	0	0	1	0	0	0	1	0	0	1	0
1740	31	1	1	1	1	1	1	1	1	0	38	1	1.19373	3	0	0	0	1	0	0	0	1	0	0	0	1	0	0	1	0	1	0	1	0	0
1766	31	1	0	1	1	1	1	0	1	0	19	1	1.08362	3	0	0	0	1	0	0	0	1	0	0	0	1	0	1	1	1	0	0	1	0	0
1767	31	1	0	1	0	1	1	1	1	0	18	1	1.32007	3	0	0	0	1	0	0	0	0	1	4	0	1	0	1	1	1	0	0	1	0	0
1768	31	1	0	0	1	1	1	1	10	1	32	1	1.11574	3	0	0	0	1	0	0	0	1	0	0	0	0	1	0	3	0	1	0	0	0	1
1770	31	1	0	0	1	1	1	1	5	0	45	1	1.11574	3	0	0	0	1	0	0	0	1	0	0	0	1	0	3	3	0	0	1	0	0	1
1771	31	1	0	1	1	1	1	1	1	0	21	1	2.06367	4	0	0	0	0	1	0	0	1	0	0	0	1	0	0	1	0	1	0	1	0	0
1772	31	1	0	1	1	1	1	1	1	0	25	1	2.06367	4	0	0	0	0	1	0	0	1	0	0	0	1	0	0	1	0	1	0	1	0	0
1773	31	1	0	1	1	1	1	1	3	0	35	1	2.06367	4	0	0	0	0	1	0	0	1	0	0	0	1	0	0	0	0	1	0	0	1	0
1775	31	1	0	1	1	1	1	1	5	0	35	1	2.06367	4	0	0	0	0	1	0	0	1	0	0	0	1	0	0	3	0	1	0	0	0	1
1776	31	1	0	1	1	1	1	1	2	1	38	1	2.06367	4	0	0	0	0	1	0	0	0	1	4	0	0	1	0	0	0	1	0	0	1	0
1777	31	0	0	1	1	1	1	1	2	1	24	1	2.06367	4	0	0	0	0	1	0	0	0	1	4	1	0	1	0	0	0	1	0	0	1	0
1779	31	1	1	0	0	0	1	0	1	0	19	1	-2.36355	0	1	0	0	0	0	0	0	1	0	0	0	1	0	1	1	1	0	0	1	0	0
1780	31	1	1	1	1	1	1	0	5	0	35	1	0.213676	2	0	0	1	0	0	0	0	1	0	0	0	1	0	0	3	0	1	0	0	0	1
1781	31	1	0	1	1	1	1	0	2	0	33	1	1.08362	3	0	0	0	1	0	0	0	0	1	4	0	1	0	0	0	0	1	0	0	1	0
1782	31	1	0	1	1	0	0	0	3	0	27	1	-0.474736	2	0	0	1	0	0	0	0	1	0	0	0	1	0	0	0	0	1	0	0	1	0
1783	31	1	0	1	1	1	0	1	2	0	26	1	1.39102	4	0	0	0	0	1	0	0	1	0	0	0	1	0	0	0	0	1	0	0	1	0
1785	31		0	0	1	0	1	0	1	0	17	1	-0.75001	1	0	1	0	0	0	0	0	1	0	0		1	0	1	1	1	0	0	1	0	0
1788	31	1	1	0	1	0	0	0	1	0	18	1	-2.2926	0	1	0	0	0	0	0	0	1	0	0	0	1	0	1	1	1	0	0	1	0	0
1789	31	1	1	1	1		0	0	1	1	23	1								0	0	1	0	0	0	0	1	0	1	0	1	0	1	0	0
1790	31	1	1	0	1	1	1	1	2	1	29	1	0.245803	2	0	0	1	0	0	0	1	0	0	2	0	0	1	0	0	0	1	0	0	1	0
1794	31	1	0	1	1	0	1	0	1	0	20	1	0.197917	2	0	0	1	0	0	0	0	1	0	0	0	1	0	0	1	0	1	0	1	0	0
1796	31		1	0	0	0	0	0	1	0	21	1	-3.0362	0	1	0	0	0	0	0	0	1	0	0		1	0	0	1	0	1	0	1	0	0
1797	31	1	0	0	1	1	1	0	1	1	28	1	0.135689	2	0	0	1	0	0	0	0	1	0	0	0	0	1	0	1	0	1	0	1	0	0
1791	31	1	0	0	1	1	1	0	2	0	22	1	0.135689	2	0	0	1	0	0	0	0	1	0	0	0	1	0	0	0	0	1	0	0	1	0
1798	31	1	0	1	1	1	1	0	6	0	35	1	1.08362	3	0	0	0	1	0	0	0	1	0	0	0	1	0	0	3	0	1	0	0	0	1
1799	31	1	0	1	1	1	1	0	1	0	31	1	1.08362	3	0	0	0	1	0	0	0	1	0	0	0	1	0	0	1	0	1	0	1	0	0
1800	31	1	1	0	0	0	0	0	2	1	22	1	-3.0362	0	1	0	0	0	0	0	0	1	0	0	0	0	1	0	0	0	1	0	0	1	0
1803	31	1	1	0	0	0	0	0	2	0	20	1	-3.0362	0	1	0	0	0	0	0	0	1	0	0	0	1	0	0	0	0	1	0	0	1	0
1804	31		0	1	1	1	1	1	5	0	30	1	2.06367	4	0	0	0	0	1							1	0	0	3	0	1	0	0	0	1
1805	31	1	0	1	1	1	1	1	3	0	21	1	2.06367	4	0	0	0	0	1	0	0	1	0	0	0	1	0	0	0	0	1	0	0	1	0
1809	31	1	0	1	1	0	1	1	1	0	21	1	1.17797	3	0	0	0	1	0	0	0	1	0	0	0	1	0	0	1	0	1	0	1	0	0
1810	31	0	0	1	1	1	1	1	1	0	18	1	2.06367	4	0	0	0	0	1	0	0	1	0	0	1	1	0	1	1	1	0	0	1	0	0
1813	31	1	0	1	1	0	1	1	1	0	18	1	1.17797	3	0	0	0	1	0	0	0	1	0	0	0	1	0	1	1	1	0	0	1	0	0
1814	31	1	0	1	1	1	1	1	1	0	25	1	2.06367	4	0	0	0	0	1	0	0	1	0	0	0	1	0	0	1	0	1	0	1	0	0
1815	31	1	0	1	1	1	1	1	4	0	35	1	2.06367	4	0	0	0	0	1	0	0	1	0	0	0	1	0	0	0	0	1	0	0	1	0
1816	31		0	1	1	1	1	1	1	1	22	1	2.06367	4	0	0	0	0	1	0	0	1	0	0		0	1	0	1	0	1	0	1	0	0
1817	31	1	0	1	1	1	1	1	2	0	25	1	2.06367	4	0	0	0	0	1	0	0	1	0	0	0	1	0	0	0	0	1	0	0	1	0
1819	31	1	0	1	1	1	1	1	2	0	22	1	2.06367	4	0	0	0	0	1	0	0	1	0	0	0	1	0	0	0	0	1	0	0	1	0
1820	31	1	0	1	1	1	1	1	1	1	22	1	2.06367	4	0	0	0	0	1	0	0	1	0	0	0	0	1	0	1	0	1	0	1	0	0
1821	31	1	0	1	1	0	1	1	5	0	30	1	1.17797	3	0	0	0	1	0	0	0	1	0	0	0	1	0	0	3	0	1	0	0	0	1
1822	31	1	0	1	1	0	1	1	4	0	32	1	1.17797	3	0	0	0	1	0	0	0	1	0	0	0	1	0	0	0	0	1	0	0	1	0
1823	31	1	0	1	1	1	1	1	1	0	27	1	2.06367	4	0	0	0	0	1	0	0	1	0	0	0	1	0	0	1	0	1	0	1	0	0
1824	31	1	0	1	1	1	1	1	1	0	22	1	2.06367	4	0	0	0	0	1	0	0	1	0	0	0	1	0	0	1	0	1	0	1	0	0
1825	31	1	0	1	1	1	1	1	3	0	22	1	2.06367	4	0	0	0	0	1	1	0	0	0	1	0	1	0	0	0	0	1	0	0	1	0
1826	31	1	0	1	1	0	1	1	5	0	27	1	1.17797	3	0	0	0	1	0	0	0	1	0	0	0	1	0	0	3	0	1	0	0	0	1
1827	31	1	0	1	1	0	1	1	8	0	34	1	1.17797	3	0	0	0	1	0	1	0	0	0	1	0	1	0	0	3	0	1	0	0	0	1
1828	31		0	1	1	1	1	1	1	0	25	1	2.06367	4	0	0	0	0	1	0	0	1	0	0		1	0	0	1	0	1	0	1	0	0
1829	31	1	1	0	1	0	0	1	6	0	26	1	-1.31255	1	0	1	0	0	0	0	0	1	0	0	0	1	0	0	3	0	1	0	0	0	1
1830	31	1	0	1	1	1	1	0	1	1	27	1	1.08362	3	0	0	0	1	0	0	0	1	0	0	0	0	1	0	1	0	1	0	1	0	0
1831	31	1	0	1	1	1	1	0	1	0	19	1	1.08362	3	0	0	0	1	0	0	0	1	0	0	0	1	0	1	1	1	0	0	1	0	0
1832	31	1	1	0	1	0	1	0	1	0	19	1	-1.61995	0	1	0	0	0	0	0	0	1	0	0	0	1	0	1	1	1	0	0	1	0	0
1833	31	1	1	0	1	0	1	0	2	0	30	1	-1.61995	0	1	0	0	0	0	0	0	1	0	0	0	1	0	0	0	0	1	0	0	1	0
1834	31	1	1	1	1	1	1	1	1	0	19	1	1.19373	3	0	0	0	1	0	0	0	1	0	0	0	1	0	1	1	1	0	0	1	0	0
1836	31	1	1	0	1	0	1	1	10	0	35	1	-0.639896	1	0	1	0	0	0	0	0	1	0	0	0	1	0	0	3	0	1	0	0	0	1
1837	31		1	0	1	1	0	1	2	0	21	1	-0.42685	2	0	0	1	0	0	0	0	1	0	0		1	0	0	0	0	1	0	0	1	0
1838	31	1	0	1	1	0	1	1	1	0	23	1	1.17797	3	0	0	0	1	0	0	0	1	0	0	0	1	0	0	1	0	1	0	1	0	0
1840	31	1	0	0	1	0	1	0	5	1	30	1	-0.75001	1	0	1	0	0	0	0	0	1	0	0	0	0	1	0	3	0	1	0	0	0	1
1841	31	1	0	0	1	0	1	1	1	0	23	1	0.230044	2	0	0	1	0	0	0	0	1	0	0	0	1	0	0	1	0	1	0	1	0	0
1843	31	1	0	1	1	1	1	0	4	0	34	1	1.08362	3	0	0	0	1	0	0	0	1	0	0	0	1	0	0	0	0	1	0	0	1	0
1844	31	1	0	1	1	1	1	0	1	0	20	1	1.08362	3	0	0	0	1	0	0	0	1	0	0	0	1	0	0	1	0	1	0	1	0	0
1846	31	1	1	0	1	0	1	1	2	0	25	1	-0.639896	1	0	1	0	0	0	0	0	1	0	0	0	1	0	0	0	0	1	0	0	1	0
1847	31	1	1	0	0	0	0	0	1	0	15	1	-3.0362	0	1	0	0	0	0	0	0	1	0	0	0	1	0	1	1	1	0	0	1	0	0
1849	31	1	0	1	1	1	1	0	6	0	30	1	1.08362	3	0	0	0	1	0	0	0	1	0	0	0	1	0	0	3	0	1	0	0	0	1
1850	31	1	0	1	1	1	1	1	1	0	22	1	2.06367	4	0	0	0	0	1	0	0	0	1	4	0	1	0	0	1	0	1	0	1	0	0
1851	31	1	0	1	1	0	1	1	4	0	32	1	1.17797	3	0	0	0	1	0	0	0	1	0	0	0	1	0	0	0	0	1	0	0	1	0
1853	31	0	0	0	1	1	1	1	1	0	28	1	1.11574	3	0	0	0	1	0	0	0	0	1	4	1	1	0	0	1	0	1	0	1	0	0
1854	31	1	0	1	1	1	1	1	3	1	25	1	2.06367	4	0	0	0	0	1	0	0	1	0	0	0	0	1	0	0	0	1	0	0	1	0
1855	31	1	1	0	0	0	0	1	8	0	41	1	-2.05615	0	1	0	0	0	0	0	0	1	0	0	0	1	0	3	3	0	0	1	0	0	1
1856	31	1	0	0	1	1	1	1	2	0	22	1	1.11574	3	0	0	0	1	0	0	0	1	0	0	0	1	0	0	0	0	1	0	0	1	0
1857	31	1	1	1	0	0	1	1	2	1	28	1	-0.435565	2	0	0	1	0	0	0	0	1	0	0	0	0	1	0	0	0	1	0	0	1	0
1858	31	1	0	1	1	1	1	1	2	1	28	1	2.06367	4	0	0	0	0	1	0	0	1	0	0	0	0	1	0	0	0	1	0	0	1	0
1859	31	1	0	1	1	1	1	1	2	1	25	1	2.06367	4	0	0	0	0	1	0	0	1	0	0	0	0	1	0	0	0	1	0	0	1	0
1860	31	1	1	1	1	0	1	1	1	0	23	1	0.308031	2	0	0	1	0	0	0	0	1	0	0	0	1	0	0	1	0	1	0	1	0	0
1861	31	1	0	1	1	0	1	1	7	0	40	1	1.17797	3	0	0	0	1	0	1	0	0	0	1	0	1	0	3	3	0	0	1	0	0	1
1862	31	0	0	1	1	0	1	1	1	0	19	1	1.17797	3	0	0	0	1	0	0	0	1	0	0	1	1	0	1	1	1	0	0	1	0	0
1863	31	1	0	1	1	1	1	0	2	1	21	1	1.08362	3	0	0	0	1	0	0	0	1	0	0	0	0	1	0	0	0	1	0	0	1	0
1865	31	1	0	1	1	1	1	1	1	0	25	1	2.06367	4	0	0	0	0	1	0	0	1	0	0	0	1	0	0	1	0	1	0	1	0	0
1866	31	1	0	1	1	1	1	1	1	0	20	1	2.06367	4	0	0	0	0	1	0	0	1	0	0	0	1	0	0	1	0	1	0	1	0	0
1867	31	1	0	1	1	1	1	1	1	1	19	1	2.06367	4	0	0	0	0	1	0	0	1	0	0	0	0	1	1	1	1	0	0	1	0	0
1868	31	1	0	1	1	1	1	1	4	1	39	1	2.06367	4	0	0	0	0	1	0	0	1	0	0	0	0	1	0	0	0	1	0	0	1	0
1869	31	1	0	1	1	1	1	1	1	0	23	1	2.06367	4	0	0	0	0	1	0	0	1	0	0	0	1	0	0	1	0	1	0	1	0	0
1871	31	1	1	1	1	1	1	1	4	1	28	1	1.19373	3	0	0	0	1	0	0	1	0	0	2	0	0	1	0	0	0	1	0	0	1	0
1873	31	1	0	1	1	1	1	1	3	1	30	1	2.06367	4	0	0	0	0	1	0	0	1	0	0	0	0	1	0	0	0	1	0	0	1	0
1874	31	1	0	1	1	1	1	1	3	1	25	1	2.06367	4	0	0	0	0	1	0	0	1	0	0	0	0	1	0	0	0	1	0	0	1	0
1875	31	1	0	1	1	1	1	1	3	1	28	1	2.06367	4	0	0	0	0	1	0	0	0	1	4	0	0	1	0	0	0	1	0	0	1	0
1878	31	1	1	0	0	0	0	1	1	0	19	1	-2.05615	0	1	0	0	0	0	0	0	1	0	0	0	1	0	1	1	1	0	0	1	0	0
1879	31	1	0	0	1	1	0	1	4	0	25	1	0.443089	2	0	0	1	0	0	0	1	0	0	2	0	1	0	0	0	0	1	0	0	1	0
1880	31	1	0	1	1	1	1	0	1	0	20	1	1.08362	3	0	0	0	1	0	0	0	1	0	0	0	1	0	0	1	0	1	0	1	0	0
1881	31	1	0	1	1	1	1	0	1	0	20	1	1.08362	3	0	0	0	1	0	0	0	1	0	0	0	1	0	0	1	0	1	0	1	0	0
1882	31	1	1	0	0	0	1	0	4	0	30	1	-2.36355	0	1	0	0	0	0	0	0	1	0	0	0	1	0	0	0	0	1	0	0	1	0
1883	31	1	0	1	1	1	1	0	1	0	20	1	1.08362	3	0	0	0	1	0	0	0	0	1	4	0	1	0	0	1	0	1	0	1	0	0
1887	31	1	0	0	1	1	1	0	4	0	27	1	0.135689	2	0	0	1	0	0	0	0	1	0	0	0	1	0	0	0	0	1	0	0	1	0
1888	31	1	0	1	1	1	1	0	3	0	26	1	1.08362	3	0	0	0	1	0	0	0	1	0	0	0	1	0	0	0	0	1	0	0	1	0
1889	31	1	1	0	1	1	1	0	2	0	23	1	-0.734251	1	0	1	0	0	0	0	0	1	0	0	0	1	0	0	0	0	1	0	0	1	0
1890	31	1	0	0	1	1	1	0	4	0	29	1	0.135689	2	0	0	1	0	0	0	0	1	0	0	0	1	0	0	0	0	1	0	0	1	0
1891	31	1	1	1	1	1	1	0	1	1	19	1	0.213676	2	0	0	1	0	0	0	0	1	0	0	0	0	1	1	1	1	0	0	1	0	0
1893	31	1	0	0	1	1	0	0	2	0	23	1	-0.536965	1	0	1	0	0	0	0	0	1	0	0	0	1	0	0	0	0	1	0	0	1	0
1894	31	1	0	1	1	1	1	0	3	0	26	1	1.08362	3	0	0	0	1	0	0	0	1	0	0	0	1	0	0	0	0	1	0	0	1	0
2064	31	1	0	1	1	1	1	1	1	1	22	1	2.06367	4	0	0	0	0	1	0	0	1	0	0	0	0	1	0	1	0	1	0	1	0	0
1897	31	1	1	0	1	1	1	0	1	1	18	1	-0.734251	1	0	1	0	0	0	0	0	0	1	4	0	0	1	1	1	1	0	0	1	0	0
1898	31	1	1	0	0	1	1	0	1	1	22	1	-1.47785	1	0	1	0	0	0	0	0	1	0	0	0	0	1	0	1	0	1	0	1	0	0
1899	31	1	1	0	0	1	0	0	1	0	19	1	-2.1505	0	1	0	0	0	0	0	0	1	0	0	0	1	0	1	1	1	0	0	1	0	0
1903	31	1	0	0	1	1	1	0	8	0	38	1	0.135689	2	0	0	1	0	0	0	0	1	0	0	0	1	0	0	3	0	1	0	0	0	1
1904	31	1	0	0	0	1	1	0	1	0	18	1	-0.607908	1	0	1	0	0	0	0	0	1	0	0	0	1	0	1	1	1	0	0	1	0	0
1905	31	1	0	1	1	0	1	0	7	0	36	1	0.197917	2	0	0	1	0	0	0	0	1	0	0	0	1	0	0	3	0	1	0	0	0	1
1906	31	1	1	0	0	0	0	0	2	1	23	1	-3.0362	0	1	0	0	0	0	0	0	1	0	0	0	0	1	0	0	0	1	0	0	1	0
1907	31	1	0	0	0	0	1	0	2	0	18	1	-1.49361	0	1	0	0	0	0	0	0	1	0	0	0	1	0	1	0	1	0	0	0	1	0
1908	31	1	1	0	1	1	1	0	4	0	35	1	-0.734251	1	0	1	0	0	0	0	0	1	0	0	0	1	0	0	0	0	1	0	0	1	0
1909	31	1	0	1	1	1	1	1	1	0	25	1	2.06367	4	0	0	0	0	1	0	0	1	0	0	0	1	0	0	1	0	1	0	1	0	0
1912	31	1	0	1	1	1	0	1	4	1	38	1	1.39102	4	0	0	0	0	1	0	0	0	1	4	0	0	1	0	0	0	1	0	0	1	0
1915	31	1	0	1	1	1	1	1	1	0	22	1	2.06367	4	0	0	0	0	1	0	0	1	0	0	0	1	0	0	1	0	1	0	1	0	0
1918	31	1	0	1	1	1	1	1	1	0	24	1	2.06367	4	0	0	0	0	1	0	0	1	0	0	0	1	0	0	1	0	1	0	1	0	0
1919	31	1							4	0	25	1								0	0	1	0	0	0	1	0	0	0	0	1	0	0	1	0
1920	31	1	0	1	1	1	1	1	3	1	27	1	2.06367	4	0	0	0	0	1	0	0	1	0	0	0	0	1	0	0	0	1	0	0	1	0
1921	31	0	0	1	1	1	1	1	1	0	20	1	2.06367	4	0	0	0	0	1	0	0	1	0	0	1	1	0	0	1	0	1	0	1	0	0
6003	31								5	0	41	1														1	0	3	3	0	0	1	0	0	1
1922	31	1	0	1	1	1	1	1	1	0	17	1	2.06367	4	0	0	0	0	1	0	0	1	0	0	0	1	0	1	1	1	0	0	1	0	0
1923	31	1	0	1	1	1	1	1	3	0	27	1	2.06367	4	0	0	0	0	1	0	0	1	0	0	0	1	0	0	0	0	1	0	0	1	0
1924	31	0	0	1	1	0	1	1	1	1	18	1	1.17797	3	0	0	0	1	0	0	0	1	0	0	1	0	1	1	1	1	0	0	1	0	0
1925	31	1	0	1	1	1	1	1	3	0	24	1	2.06367	4	0	0	0	0	1	0	0	1	0	0	0	1	0	0	0	0	1	0	0	1	0
1926	31	1	0	1	1	1	1	1	1	0	18	1	2.06367	4	0	0	0	0	1	0	0	1	0	0	0	1	0	1	1	1	0	0	1	0	0
1927	31	0	0	1	1	1	1	1	1	0	18	1	2.06367	4	0	0	0	0	1	0	0	1	0	0	1	1	0	1	1	1	0	0	1	0	0
1928	31	1	0	1	1	1	1	1	6	0	32	1	2.06367	4	0	0	0	0	1	1	0	0	0	1	0	1	0	0	3	0	1	0	0	0	1
1931	31	1	0	1	1	1	1	1	1	0	19	1	2.06367	4	0	0	0	0	1	0	0	1	0	0	0	1	0	1	1	1	0	0	1	0	0
1932	31	0	0	1	1	1	1	1	1	0	17	1	2.06367	4	0	0	0	0	1	0	0	1	0	0	1	1	0	1	1	1	0	0	1	0	0
1933	31	1	0	1	1	1	1	1	2	0	30	1	2.06367	4	0	0	0	0	1	0	0	1	0	0	0	1	0	0	0	0	1	0	0	1	0
1934	31	1	0	1	1	1	1	1	2	1	26	1	2.06367	4	0	0	0	0	1	0	0	1	0	0	0	0	1	0	0	0	1	0	0	1	0
1935	31	1	0	1	1	0	1	1	5	0	34	1	1.17797	3	0	0	0	1	0	1	0	0	0	1	0	1	0	0	3	0	1	0	0	0	1
1936	31	1	0	1	1	1	1	1	3	0	28	1	2.06367	4	0	0	0	0	1	0	0	1	0	0	0	1	0	0	0	0	1	0	0	1	0
1937	31	0	0	1	1	0	1	1	1	0	17	1	1.17797	3	0	0	0	1	0	0	0	0	1	4	1	1	0	1	1	1	0	0	1	0	0
1938	31	1	0	1	1	0	1	1	2	1	25	1	1.17797	3	0	0	0	1	0	0	0	1	0	0	0	0	1	0	0	0	1	0	0	1	0
1939	31	1	0	1	1	1	1	1	2	0	23	1	2.06367	4	0	0	0	0	1	0	0	1	0	0	0	1	0	0	0	0	1	0	0	1	0
1941	31	1	0	1	1	1	1	1	1	0	22	1	2.06367	4	0	0	0	0	1	0	0	1	0	0	0	1	0	0	1	0	1	0	1	0	0
1942	31	1	0	1	1	1	1	1	2	0	25	1	2.06367	4	0	0	0	0	1	0	0	1	0	0	0	1	0	0	0	0	1	0	0	1	0
1943	31	1	0	1	1	1	1	1	4	1	27	1	2.06367	4	0	0	0	0	1	0	0	1	0	0	0	0	1	0	0	0	1	0	0	1	0
1944	31	1	0	1	1	1	1	1	1	0	19	1	2.06367	4	0	0	0	0	1	0	0	1	0	0	0	1	0	1	1	1	0	0	1	0	0
1945	31	1	0	1	1	1	1	1	1	0	19	1	2.06367	4	0	0	0	0	1	0	0	1	0	0	0	1	0	1	1	1	0	0	1	0	0
1946	31	1	0	1	1	1	1	1	2	0	20	1	2.06367	4	0	0	0	0	1	0	0	1	0	0	0	1	0	0	0	0	1	0	0	1	0
1948	31	1	0	1	1	1	1	1	6	0	30	1	2.06367	4	0	0	0	0	1	0	0	1	0	0	0	1	0	0	3	0	1	0	0	0	1
1949	31	1	0	1	1	1	1	1	7	0	38	1	2.06367	4	0	0	0	0	1	0	0	1	0	0	0	1	0	0	3	0	1	0	0	0	1
1950	31	1	0	1	1	1	1	1	2	0	27	1	2.06367	4	0	0	0	0	1	0	0	1	0	0	0	1	0	0	0	0	1	0	0	1	0
1951	31	1	0	1	1	1	1	1	2	0	24	1	2.06367	4	0	0	0	0	1	0	0	1	0	0	0	1	0	0	0	0	1	0	0	1	0
1953	31	1	0	1	1	1	1	1	1	0	20	1	2.06367	4	0	0	0	0	1	0	0	1	0	0	0	1	0	0	1	0	1	0	1	0	0
1956	31	1	1	1	1	1	1	1	1	0	18	1	1.19373	3	0	0	0	1	0	0	0	1	0	0	0	1	0	1	1	1	0	0	1	0	0
1957	31	1	0	1	1	1	1	1	5	0	41	1	2.06367	4	0	0	0	0	1	0	0	1	0	0	0	1	0	3	3	0	0	1	0	0	1
1958	31	1	1	1	1	1	1	1	8	0	38	1	1.19373	3	0	0	0	1	0	0	0	1	0	0	0	1	0	0	3	0	1	0	0	0	1
1959	31	1	0	1	1	1	1	1	2	1	21	1	2.06367	4	0	0	0	0	1	0	0	1	0	0	0	0	1	0	0	0	1	0	0	1	0
1960	31	1	0	1	1	1	1	1	1	1	23	1	2.06367	4	0	0	0	0	1	0	0	1	0	0	0	0	1	0	1	0	1	0	1	0	0
1961	31	1	0	1	1	1	1	1	1	0	28	1	2.06367	4	0	0	0	0	1	0	0	1	0	0	0	1	0	0	1	0	1	0	1	0	0
1962	31	1	0	1	1	1	1	1	1	0	20	1	2.06367	4	0	0	0	0	1	0	0	1	0	0	0	1	0	0	1	0	1	0	1	0	0
1963	31	1	0	1	1	1	1	1	3	0	28	1	2.06367	4	0	0	0	0	1	0	0	1	0	0	0	1	0	0	0	0	1	0	0	1	0
1845	31	1	0	1	1	0	0	1	2	1	25	1	0.505317	3	0	0	0	1	0	0	0	1	0	0	0	0	1	0	0	0	1	0	0	1	0
1900	31	1	0	1	1	1	1	0	2	1	22	1	1.08362	3	0	0	0	1	0	0	0	1	0	0	0	0	1	0	0	0	1	0	0	1	0
1964	31	1	0	1	1	1	1	1	1	0	20	1	2.06367	4	0	0	0	0	1	0	0	1	0	0	0	1	0	0	1	0	1	0	1	0	0
1965	31	1	0	1	1	1	1	1	1	0	19	1	2.06367	4	0	0	0	0	1	0	0	1	0	0	0	1	0	1	1	1	0	0	1	0	0
1966	31	1	0	1	1	1	1	1	3	1	25	1	2.06367	4	0	0	0	0	1	0	0	1	0	0	0	0	1	0	0	0	1	0	0	1	0
1967	31	1	0	1	1	1	1	1	7	0	36	1	2.06367	4	0	0	0	0	1	0	0	1	0	0	0	1	0	0	3	0	1	0	0	0	1
1968	31	1	0	1	1	1	1	1	1	0	19	1	2.06367	4	0	0	0	0	1	0	0	0	1	4	0	1	0	1	1	1	0	0	1	0	0
1969	31	1	0	1	1	0	1	1	1	0	21	1	1.17797	3	0	0	0	1	0	0	0	0	1	4	0	1	0	0	1	0	1	0	1	0	0
1970	31	1	0	1	1	1	1	1	6	0	32	1	2.06367	4	0	0	0	0	1	0	0	1	0	0	0	1	0	0	3	0	1	0	0	0	1
1971	31	1	0	1	1	1	0	1	2	0	24	1	1.39102	4	0	0	0	0	1	0	0	1	0	0	0	1	0	0	0	0	1	0	0	1	0
1972	31	1	0	1	1	0	1	1	1	0	20	1	1.17797	3	0	0	0	1	0	0	0	1	0	0	0	1	0	0	1	0	1	0	1	0	0
1973	31	1	0	1	1	1	1	1	1	1	24	1	2.06367	4	0	0	0	0	1	0	0	1	0	0	0	0	1	0	1	0	1	0	1	0	0
1974	31	1	0	1	1	0	1	1	2	1	29	1	1.17797	3	0	0	0	1	0	1	0	0	0	1	0	0	1	0	0	0	1	0	0	1	0
1976	31	1	0	1	1	0	1	1	1	0	19	1	1.17797	3	0	0	0	1	0	0	0	1	0	0	0	1	0	1	1	1	0	0	1	0	0
1977	31	1	0	1	1	0	1	1	4	1	33	1	1.17797	3	0	0	0	1	0	0	0	1	0	0	0	0	1	0	0	0	1	0	0	1	0
1978	31	1	0	1	1	1	1	1	1	1	21	1	2.06367	4	0	0	0	0	1	0	0	1	0	0	0	0	1	0	1	0	1	0	1	0	0
1979	31	1	0	1	1	1	1	1	1	0	24	1	2.06367	4	0	0	0	0	1	0	0	1	0	0	0	1	0	0	1	0	1	0	1	0	0
1981	31	1	0	1	1	1	0	1	1	1	28	1	1.39102	4	0	0	0	0	1	0	0	0	1	4	0	0	1	0	1	0	1	0	1	0	0
6008	31								3	0	29	1														1	0	0	0	0	1	0	0	1	0
6009	31								3	0	29	1														1	0	0	0	0	1	0	0	1	0
1984	31	1	0	1	1	0	1	1	4	0	41	1	1.17797	3	0	0	0	1	0	1	0	0	0	1	0	1	0	3	0	0	0	1	0	1	0
1985	31	1	0	1	1	0	1	1	1	0	19	1	1.17797	3	0	0	0	1	0	0	0	1	0	0	0	1	0	1	1	1	0	0	1	0	0
1986	31	1	0	1	1	0	1	1	3	1	24	1	1.17797	3	0	0	0	1	0	0	0	1	0	0	0	0	1	0	0	0	1	0	0	1	0
1988	31	1	0	1	1	1	1	1	5	1	36	1	2.06367	4	0	0	0	0	1	0	0	1	0	0	0	0	1	0	3	0	1	0	0	0	1
1989	31	1	0	1	1	1	1	1	3	0	28	1	2.06367	4	0	0	0	0	1	1	0	0	0	1	0	1	0	0	0	0	1	0	0	1	0
1990	31	1	0	1	1	1	1	1	2	0	21	1	2.06367	4	0	0	0	0	1	0	0	0	1	4	0	1	0	0	0	0	1	0	0	1	0
6010	31								1	1	14	1														0	1	1	1	1	0	0	1	0	0
1991	31	1	0	1	1	0	1	1	1	0	23	1	1.17797	3	0	0	0	1	0	1	0	0	0	1	0	1	0	0	1	0	1	0	1	0	0
1995	31	1	0	1	1	1	1	0	1	1	19	1	1.08362	3	0	0	0	1	0	0	0	1	0	0	0	0	1	1	1	1	0	0	1	0	0
1996	31	1	0	1	1	1	1	0	1	0	17	1	1.08362	3	0	0	0	1	0	0	0	1	0	0	0	1	0	1	1	1	0	0	1	0	0
1997	31	1	0	0	1	1	1	0	1	0	22	1	0.135689	2	0	0	1	0	0	0	0	1	0	0	0	1	0	0	1	0	1	0	1	0	0
1998	31	1	0	1	1	1	1	1	2	1	28	1	2.06367	4	0	0	0	0	1	0	0	0	1	4	0	0	1	0	0	0	1	0	0	1	0
1999	31	1	0	1	1	1	1	1	2	1	22	1	2.06367	4	0	0	0	0	1	0	0	0	1	4	0	0	1	0	0	0	1	0	0	1	0
2000	31	1	0	0	1	1	1	0	6	0	29	1	0.135689	2	0	0	1	0	0	0	0	1	0	0	0	1	0	0	3	0	1	0	0	0	1
2001	31	1	0	1	1	1	1	1	1	0	19	1	2.06367	4	0	0	0	0	1	0	0	1	0	0	0	1	0	1	1	1	0	0	1	0	0
2005	31	1	0	0	0	1	1	0	1	0	21	1	-0.607908	1	0	1	0	0	0	0	0	1	0	0	0	1	0	0	1	0	1	0	1	0	0
2006	31	1	0	0	1		1	0	1	0	18	1								0	0	0	1	4	0	1	0	1	1	1	0	0	1	0	0
2008	31	1	0	1	1	1	1	0	4	1	22	1	1.08362	3	0	0	0	1	0	0	0	1	0	0	0	0	1	0	0	0	1	0	0	1	0
2009	31	1	0	0	1	1	1	0	1	0	23	1	0.135689	2	0	0	1	0	0	0	0	1	0	0	0	1	0	0	1	0	1	0	1	0	0
2011	31	1	1	0	0	0	0	0	2	0	24	1	-3.0362	0	1	0	0	0	0	0	0	1	0	0	0	1	0	0	0	0	1	0	0	1	0
2012	31	1	0	1	1	1	1	1	3	0	30	1	2.06367	4	0	0	0	0	1	0	0	1	0	0	0	1	0	0	0	0	1	0	0	1	0
2015	31	1	1	0	1	1	1	0	2	0	27	1	-0.734251	1	0	1	0	0	0	0	0	1	0	0	0	1	0	0	0	0	1	0	0	1	0
2016	31	1	0	1	1	1	1	0	2	0	24	1	1.08362	3	0	0	0	1	0	0	0	1	0	0	0	1	0	0	0	0	1	0	0	1	0
2017	31	1	1	0	1	0	0	0	1	0	19	1	-2.2926	0	1	0	0	0	0	0	0	1	0	0	0	1	0	1	1	1	0	0	1	0	0
2019	31	1	0	1	1	1	0	0	2	1	26	1	0.410962	2	0	0	1	0	0	0	0	1	0	0	0	0	1	0	0	0	1	0	0	1	0
2021	31	1	1	0	1	1	1	1	5	0	28	1	0.245803	2	0	0	1	0	0	0	0	0	1	4	0	1	0	0	3	0	1	0	0	0	1
2022	31	1	0	1	1	1	1	0	1	0	24	1	1.08362	3	0	0	0	1	0	0	0	0	1	4	0	1	0	0	1	0	1	0	1	0	0
2023	31	1	0	1	1	1	1	1	1	1	20	1	2.06367	4	0	0	0	0	1	0	0	1	0	0	0	0	1	0	1	0	1	0	1	0	0
2024	31	1	0	1	1	1	1	1	2	0	28	1	2.06367	4	0	0	0	0	1	0	0	1	0	0	0	1	0	0	0	0	1	0	0	1	0
2025	31	1	0	1	1	1	1	1	1	0	21	1	2.06367	4	0	0	0	0	1	0	0	1	0	0	0	1	0	0	1	0	1	0	1	0	0
2026	31	1	0	1	1	1	1	1	3	0	38	1	2.06367	4	0	0	0	0	1	0	0	1	0	0	0	1	0	0	0	0	1	0	0	1	0
2027	31	1	0	1	1	1	1	1	5	0	30	1	2.06367	4	0	0	0	0	1	0	0	1	0	0	0	1	0	0	3	0	1	0	0	0	1
2028	31	1	0	1	1	1	1	1	7	0	36	1	2.06367	4	0	0	0	0	1	0	0	1	0	0	0	1	0	0	3	0	1	0	0	0	1
2029	31	1	0	1	1	1	1	1	1	0	17	1	2.06367	4	0	0	0	0	1	0	0	1	0	0	0	1	0	1	1	1	0	0	1	0	0
2031	31	1	0	1	1	1	1	1	4	0	23	1	2.06367	4	0	0	0	0	1	0	0	1	0	0	0	1	0	0	0	0	1	0	0	1	0
2032	31	1	0	1	1	1	1	1	2	0	28	1	2.06367	4	0	0	0	0	1	0	0	1	0	0	0	1	0	0	0	0	1	0	0	1	0
2033	31	1	0	1	1	1	1	1	1	0	23	1	2.06367	4	0	0	0	0	1	0	0	0	1	4	0	1	0	0	1	0	1	0	1	0	0
2035	31	1	0	1	1	1	1	1	1	1	19	1	2.06367	4	0	0	0	0	1	0	0	1	0	0	0	0	1	1	1	1	0	0	1	0	0
2036	31	1	0	1	1	1	1	1	1	0	17	1	2.06367	4	0	0	0	0	1	0	0	1	0	0	0	1	0	1	1	1	0	0	1	0	0
2037	31	1	0	1	1	1	1	1	1	0	30	1	2.06367	4	0	0	0	0	1	0	0	1	0	0	0	1	0	0	1	0	1	0	1	0	0
2038	31	1	0	1	1	1	1	1	3	0	33	1	2.06367	4	0	0	0	0	1	0	0	1	0	0	0	1	0	0	0	0	1	0	0	1	0
2040	31	1	0	1	1	1	1	1	1	0	20	1	2.06367	4	0	0	0	0	1	0	0	1	0	0	0	1	0	0	1	0	1	0	1	0	0
2041	31	1	0	1	1	1	1	1	1	0	18	1	2.06367	4	0	0	0	0	1	0	0	0	1	4	0	1	0	1	1	1	0	0	1	0	0
2042	31	1	0	1	1	1	1	1	3	0	30	1	2.06367	4	0	0	0	0	1	0	0	1	0	0	0	1	0	0	0	0	1	0	0	1	0
2043	31	1	0	1	1	1	1	1	1	1	20	1	2.06367	4	0	0	0	0	1	0	0	1	0	0	0	0	1	0	1	0	1	0	1	0	0
2045	31	1	0	1	1	1	1	1	1	0	16	1	2.06367	4	0	0	0	0	1	0	0	1	0	0	0	1	0	1	1	1	0	0	1	0	0
2046	31	1	0	1	1	1	1	1	2	1	22	1	2.06367	4	0	0	0	0	1	0	0	1	0	0	0	0	1	0	0	0	1	0	0	1	0
2047	31	0	0	1	1	1	0	1	1	0	17	1	1.39102	4	0	0	0	0	1	0	0	0	1	4	1	1	0	1	1	1	0	0	1	0	0
2048	31	1	0	1	1	1	1	1	4	1	33	1	2.06367	4	0	0	0	0	1	0	0	1	0	0	0	0	1	0	0	0	1	0	0	1	0
2049	31	1	0	1	1	1	1	1	2	1	23	1	2.06367	4	0	0	0	0	1	0	0	1	0	0	0	0	1	0	0	0	1	0	0	1	0
2050	31	1	1	0	1	1	1	1	6	0	41	1	0.245803	2	0	0	1	0	0	0	0	1	0	0	0	1	0	3	3	0	0	1	0	0	1
2052	31	1	0	1	0	1	1	1	1	0	18	1	1.32007	3	0	0	0	1	0	0	0	1	0	0	0	1	0	1	1	1	0	0	1	0	0
2065	31	1	0	1	1	0	1	1	2	0	28	1	1.17797	3	0	0	0	1	0	0	0	1	0	0	0	1	0	0	0	0	1	0	0	1	0
2066	31	1	0	1	1	1	1	1	2	0	24	1	2.06367	4	0	0	0	0	1	0	0	1	0	0	0	1	0	0	0	0	1	0	0	1	0
2067	31	1	0	1	1	0	1	1	1	0	19	1	1.17797	3	0	0	0	1	0	0	0	1	0	0	0	1	0	1	1	1	0	0	1	0	0
2068	31	1	0	1	1	1	1	1	11	0	43	1	2.06367	4	0	0	0	0	1	0	0	1	0	0	0	1	0	3	3	0	0	1	0	0	1
2069	31	1	1	1	1	1	0	1	7	0	35	1	0.521077	3	0	0	0	1	0	0	0	1	0	0	0	1	0	0	3	0	1	0	0	0	1
2071	31	1	0	1	1	0	1	1	1	0	23	1	1.17797	3	0	0	0	1	0	0	0	1	0	0	0	1	0	0	1	0	1	0	1	0	0
2074	31	1	0	1	1	1	1	1	4	0	27	1	2.06367	4	0	0	0	0	1	0	0	1	0	0	0	1	0	0	0	0	1	0	0	1	0
2014	31	1	0	1	1	1	1	0	4	1	29	1	1.08362	3	0	0	0	1	0	0	0	1	0	0	0	0	1	0	0	0	1	0	0	1	0
2018	31	1	1	1	1	1	1	0	3	0	28	1	0.213676	2	0	0	1	0	0	0	0	1	0	0	0	1	0	0	0	0	1	0	0	1	0
2073	31	1	0	1	1	1	1	1	2	0	28	1	2.06367	4	0	0	0	0	1	0	0	1	0	0	0	1	0	0	0	0	1	0	0	1	0
2075	31	1	0	1	1	1	1	1	1	0	18	1	2.06367	4	0	0	0	0	1	0	0	1	0	0	0	1	0	1	1	1	0	0	1	0	0
2076	31	1	0	1	1	1	0	1	4	0	30	1	1.39102	4	0	0	0	0	1	0	0	1	0	0	0	1	0	0	0	0	1	0	0	1	0
2077	31	1	0	1	1	0	1	1	1	0	20	1	1.17797	3	0	0	0	1	0	0	0	1	0	0	0	1	0	0	1	0	1	0	1	0	0
2078	31	1	1	1	1	1	1	1	6	0	30	1	1.19373	3	0	0	0	1	0	0	0	1	0	0	0	1	0	0	3	0	1	0	0	0	1
2079	31	0	0	1	1	1	1	1	1	0	18	1	2.06367	4	0	0	0	0	1	0	0	1	0	0	1	1	0	1	1	1	0	0	1	0	0
2080	31	1	0	1	1	1	1	1	6	1	44	1	2.06367	4	0	0	0	0	1	0	0	1	0	0	0	0	1	3	3	0	0	1	0	0	1
2081	31	1	0	1	1	1	1	1	1	0	20	1	2.06367	4	0	0	0	0	1	0	0	1	0	0	0	1	0	0	1	0	1	0	1	0	0
2095	31		0	1	1	0	0	0	2	0	23	1	-0.474736	2	0	0	1	0	0	0	0	1	0	0		1	0	0	0	0	1	0	0	1	0
2097	31	1	0	0	0	1	1	0	2	0	25	1	-0.607908	1	0	1	0	0	0	0	0	1	0	0	0	1	0	0	0	0	1	0	0	1	0
2098	31	1	0	0	1	0	1	0	1	0	18	1	-0.75001	1	0	1	0	0	0	0	0	1	0	0	0	1	0	1	1	1	0	0	1	0	0
2099	31	1	0	1	1	1	1	0	2	0	24	1	1.08362	3	0	0	0	1	0	0	0	1	0	0	0	1	0	0	0	0	1	0	0	1	0
2100	31	1	0	0	0	0	0	0	6	0	36	1	-2.16626	0	1	0	0	0	0	0	0	1	0	0	0	1	0	0	3	0	1	0	0	0	1
2101	31	1	0	0	1	0	1	0	2	0	26	1	-0.75001	1	0	1	0	0	0	0	0	1	0	0	0	1	0	0	0	0	1	0	0	1	0
2103	31	1	0	0	1	0	1	0	10	0	39	1	-0.75001	1	0	1	0	0	0	0	0	1	0	0	0	1	0	0	3	0	1	0	0	0	1
2105	31	1	0	0	1	1	1	0	6	1	40	1	0.135689	2	0	0	1	0	0	0	0	1	0	0	0	0	1	3	3	0	0	1	0	0	1
2106	31	1	0	1	1	1	1	0	4	1	23	1	1.08362	3	0	0	0	1	0	0	0	1	0	0	0	0	1	0	0	0	1	0	0	1	0
2109	31		0	1	1	1	1	0	1	1	18	1	1.08362	3	0	0	0	1	0	0	0	1	0	0		0	1	1	1	1	0	0	1	0	0
2110	31	1	1	0	0	0	1	0	1	0	19	1	-2.36355	0	1	0	0	0	0	0	0	1	0	0	0	1	0	1	1	1	0	0	1	0	0
2111	31	1	0	1	1	1	1	0	4	0	37	1	1.08362	3	0	0	0	1	0	0	0	1	0	0	0	1	0	0	0	0	1	0	0	1	0
2112	31	1	0	1	1	1	0	0	2	1	31	1	0.410962	2	0	0	1	0	0	0	0	1	0	0	0	0	1	0	0	0	1	0	0	1	0
2114	31		0	0	1	0	0	0	1	0	15	1	-1.42266	1	0	1	0	0	0	0	0	1	0	0		1	0	1	1	1	0	0	1	0	0
2115	31	1	0	1	1	1	1	0	3	0	22	1	1.08362	3	0	0	0	1	0	0	0	1	0	0	0	1	0	0	0	0	1	0	0	1	0
2116	31	1	0	0	0	1	1	0	5	1	30	1	-0.607908	1	0	1	0	0	0	0	0	1	0	0	0	0	1	0	3	0	1	0	0	0	1
2117	31	1	1	0	0	0	1	0	1	0	20	1	-2.36355	0	1	0	0	0	0	0	0	1	0	0	0	1	0	0	1	0	1	0	1	0	0
2118	31	1	0	1	1	1	1	0	1	0	19	1	1.08362	3	0	0	0	1	0	0	0	1	0	0	0	1	0	1	1	1	0	0	1	0	0
2123	31	1	0	1	0	0	0	0	1	0	23	1	-1.21833	1	0	1	0	0	0	0	0	1	0	0	0	1	0	0	1	0	1	0	1	0	0
2124	31	1	0	0	0	0	0	0	4	0	32	1	-2.16626	0	1	0	0	0	0	0	0	1	0	0	0	1	0	0	0	0	1	0	0	1	0
2127	31	1	0	1	1	1	1	1	4	0	26	1	2.06367	4	0	0	0	0	1	0	0	1	0	0	0	1	0	0	0	0	1	0	0	1	0
2128	31	1	0	1	1	1	1	1	1	0	27	1	2.06367	4	0	0	0	0	1	0	0	0	1	4	0	1	0	0	1	0	1	0	1	0	0
2129	31	1	0	1	1	1	1	1	6	0	34	1	2.06367	4	0	0	0	0	1	0	0	1	0	0	0	1	0	0	3	0	1	0	0	0	1
2132	31	1	0	1	1	1	1	1	1	0	29	1	2.06367	4	0	0	0	0	1	0	0	0	1	4	0	1	0	0	1	0	1	0	1	0	0
2133	31	1	0	1	0	1	1	1	3	0	24	1	1.32007	3	0	0	0	1	0	1	0	0	0	1	0	1	0	0	0	0	1	0	0	1	0
2134	31	1	0	1	1	1	1	1	1	0	19	1	2.06367	4	0	0	0	0	1	0	0	1	0	0	0	1	0	1	1	1	0	0	1	0	0
1668	31	1	0	0	1	1	1	1	1	1	19	1	1.11574	3	0	0	0	1	0	0	0	1	0	0	0	0	1	1	1	1	0	0	1	0	0
2136	31	1	0	1	1	1	1	1	3	0		1	2.06367	4	0	0	0	0	1	1	0	0	0	1	0	1	0		0				0	1	0
2137	31	1	0	1	1	1	1	1	1	0	23	1	2.06367	4	0	0	0	0	1	0	0	1	0	0	0	1	0	0	1	0	1	0	1	0	0
2141	31	1	0	1	1	1	1	1	1	0	22	1	2.06367	4	0	0	0	0	1	0	0	1	0	0	0	1	0	0	1	0	1	0	1	0	0
2142	31	1	0	1	1	1	1	1	1	1	18	1	2.06367	4	0	0	0	0	1	0	0	0	1	4	0	0	1	1	1	1	0	0	1	0	0
2144	31	1	0	1	1	1	1	1	6	0	38	1	2.06367	4	0	0	0	0	1	0	0	1	0	0	0	1	0	0	3	0	1	0	0	0	1
2145	31	1	0	1	1	1	1	1	6	0	34	1	2.06367	4	0	0	0	0	1	0	0	1	0	0	0	1	0	0	3	0	1	0	0	0	1
2146	31	1	0	1	1	1	1	1	2	0	27	1	2.06367	4	0	0	0	0	1	0	0	1	0	0	0	1	0	0	0	0	1	0	0	1	0
2147	31	1	0	1	1	1	1	1	3	1	27	1	2.06367	4	0	0	0	0	1	0	0	1	0	0	0	0	1	0	0	0	1	0	0	1	0
2149	31	1	0	1	1	1	1	1	2	1	25	1	2.06367	4	0	0	0	0	1	0	0	1	0	0	0	0	1	0	0	0	1	0	0	1	0
2150	31	1	0	1	1	1	1	1	3	1	28	1	2.06367	4	0	0	0	0	1	0	0	1	0	0	0	0	1	0	0	0	1	0	0	1	0
2152	31	1	0	1	1	1	1	1	4	0	30	1	2.06367	4	0	0	0	0	1	0	0	1	0	0	0	1	0	0	0	0	1	0	0	1	0
2153	31	1	0	1	1	1	1	1	1	0	22	1	2.06367	4	0	0	0	0	1	0	0	1	0	0	0	1	0	0	1	0	1	0	1	0	0
2154	31	1	0	1	1	1	1	1	5	1	31	1	2.06367	4	0	0	0	0	1	0	0	1	0	0	0	0	1	0	3	0	1	0	0	0	1
2054	31	1	0	1	1	1	1	0	1	1	20	1	1.08362	3	0	0	0	1	0	0	0	1	0	0	0	0	1	0	1	0	1	0	1	0	0
2055	31	1	0	1	1	0	1	0	1	0	21	1	0.197917	2	0	0	1	0	0	0	0	1	0	0	0	1	0	0	1	0	1	0	1	0	0
2056	31	1	0	0	1	1	1	0	1	0	19	1	0.135689	2	0	0	1	0	0	0	0	1	0	0	0	1	0	1	1	1	0	0	1	0	0
2057	31	1	0	1	1	0	1	0	5	0	33	1	0.197917	2	0	0	1	0	0	0	0	1	0	0	0	1	0	0	3	0	1	0	0	0	1
2058	31	1	0	0	1	1	1	0	1	0	19	1	0.135689	2	0	0	1	0	0	0	0	1	0	0	0	1	0	1	1	1	0	0	1	0	0
2059	31	1	0	0	0	0	1	0	2	1	19	1	-1.49361	0	1	0	0	0	0	0	0	1	0	0	0	0	1	1	0	1	0	0	0	1	0
2061	31	1	0	0	1	1	1	0	1	1	20	1	0.135689	2	0	0	1	0	0	0	0	1	0	0	0	0	1	0	1	0	1	0	1	0	0
2062	31	1	0	0	1	1	0	0	5	1	38	1	-0.536965	1	0	1	0	0	0	0	0	1	0	0	0	0	1	0	3	0	1	0	0	0	1
2063	31	1	0	0	0	1	0	0	1	0	20	1	-1.28056	1	0	1	0	0	0	0	0	1	0	0	0	1	0	0	1	0	1	0	1	0	0
2082	31	1	0	1	1	1	1	1	3	0	22	1	2.06367	4	0	0	0	0	1	0	0	1	0	0	0	1	0	0	0	0	1	0	0	1	0
2083	31	1	0	1	1	1	1	1	3	0	32	1	2.06367	4	0	0	0	0	1	0	0	1	0	0	0	1	0	0	0	0	1	0	0	1	0
2084	31	1	0	1	1	1	1	1	5	0	29	1	2.06367	4	0	0	0	0	1	0	0	1	0	0	0	1	0	0	3	0	1	0	0	0	1
2085	31	1	1	0	1	1	0	1	2	1	19	1	-0.42685	2	0	0	1	0	0	0	0	1	0	0	0	0	1	1	0	1	0	0	0	1	0
2086	31	1	0	1	1	1	1	1	1	1	18	1	2.06367	4	0	0	0	0	1	0	0	1	0	0	0	0	1	1	1	1	0	0	1	0	0
2087	31	1	0	1	1	0	1	1	3	1	24	1	1.17797	3	0	0	0	1	0	0	0	1	0	0	0	0	1	0	0	0	1	0	0	1	0
2088	31	1	0	1	1	1	1	1	5	0	33	1	2.06367	4	0	0	0	0	1	0	0	1	0	0	0	1	0	0	3	0	1	0	0	0	1
2090	31	1	0	1	1	1	0	1	4	0	27	1	1.39102	4	0	0	0	0	1	0	0	1	0	0	0	1	0	0	0	0	1	0	0	1	0
2091	31	1	0	1	1	1	0	1	5	0	32	1	1.39102	4	0	0	0	0	1						0	1	0	0	3	0	1	0	0	0	1
2092	31	1	0	1	1	0	1	1	2	1	22	1	1.17797	3	0	0	0	1	0	0	0	1	0	0	0	0	1	0	0	0	1	0	0	1	0
2093	31	1	0	1	1	1	0	1	1	1	24	1	1.39102	4	0	0	0	0	1	0	0	1	0	0	0	0	1	0	1	0	1	0	1	0	0
2094	31	1	0	1	1	1	0	1	4	0	29	1	1.39102	4	0	0	0	0	1	0	0	0	1	4	0	1	0	0	0	0	1	0	0	1	0
2155	31	1	0	1	1	1	1	0	2	1	25	1	1.08362	3	0	0	0	1	0	0	0	1	0	0	0	0	1	0	0	0	1	0	0	1	0
2156	31	1	0	1	1	0	1	0	2	0	21	1	0.197917	2	0	0	1	0	0	0	0	1	0	0	0	1	0	0	0	0	1	0	0	1	0
2157	31	1	1	0	1	0	0	0	2	1	24	1	-2.2926	0	1	0	0	0	0	0	0	1	0	0	0	0	1	0	0	0	1	0	0	1	0
2158	31	1	1	0	0	0	0	0	2	1	19	1	-3.0362	0	1	0	0	0	0	0	0	1	0	0	0	0	1	1	0	1	0	0	0	1	0
2160	31	1	0	0	1	1	1	0	6	0	38	1	0.135689	2	0	0	1	0	0	0	0	1	0	0	0	1	0	0	3	0	1	0	0	0	1
2161	31	1	0	1	1	1	1	0	4	0	31	1	1.08362	3	0	0	0	1	0	0	0	1	0	0	0	1	0	0	0	0	1	0	0	1	0
2162	31	1	0	0	1	0	1	0	3	1	29	1	-0.75001	1	0	1	0	0	0	0	0	1	0	0	0	0	1	0	0	0	1	0	0	1	0
2163	31	1	1	0	0	1	1	0	2	0	30	1	-1.47785	1	0	1	0	0	0	0	0	1	0	0	0	1	0	0	0	0	1	0	0	1	0
2164	31	1	1	0	1	1	1	0	4	1	30	1	-0.734251	1	0	1	0	0	0	1	0	0	0	1	0	0	1	0	0	0	1	0	0	1	0
2167	31	1	0	1	1	0	1	0	2	1	28	1	0.197917	2	0	0	1	0	0	0	0	1	0	0	0	0	1	0	0	0	1	0	0	1	0
2168	31	1	0	0	1	1	1	0	1	1	19	1	0.135689	2	0	0	1	0	0	0	0	1	0	0	0	0	1	1	1	1	0	0	1	0	0
2173	31	1	0	1	1	1	1	1	1	0	19	1	2.06367	4	0	0	0	0	1	0	0	0	1	4	0	1	0	1	1	1	0	0	1	0	0
2174	31	0	0	1	1	1	1	1	5	0	36	1	2.06367	4	0	0	0	0	1	1	0	0	0	1	1	1	0	0	3	0	1	0	0	0	1
2176	31	1	0	1	1	1	0	1	1	1	19	1	1.39102	4	0	0	0	0	1	0	0	1	0	0	0	0	1	1	1	1	0	0	1	0	0
2177	31	1	0	1	1	1	0	1	1	0	20	1	1.39102	4	0	0	0	0	1	0	0	0	1	4	0	1	0	0	1	0	1	0	1	0	0
2178	31	1	0	1	1	1	1	1	3	0	28	1	2.06367	4	0	0	0	0	1	0	0	1	0	0	0	1	0	0	0	0	1	0	0	1	0
2179	31	1	0	1	1	1	1	1	1	0	23	1	2.06367	4	0	0	0	0	1	0	0	1	0	0	0	1	0	0	1	0	1	0	1	0	0
2180	31	1	0	1	1	1	1	1	6	0	30	1	2.06367	4	0	0	0	0	1	0	0	1	0	0	0	1	0	0	3	0	1	0	0	0	1
2181	31	1	0	1	1	1	1	1	1	0	16	1	2.06367	4	0	0	0	0	1	0	0	1	0	0	0	1	0	1	1	1	0	0	1	0	0
2182	31	1	0	1	1	1	1	1	1	1	18	1	2.06367	4	0	0	0	0	1	0	0	1	0	0	0	0	1	1	1	1	0	0	1	0	0
2183	31	1	0	0	0	0	0	1	6	0	30	1	-1.18621	1	0	1	0	0	0	0	0	1	0	0	0	1	0	0	3	0	1	0	0	0	1
2184	31	1	0	1	1	1	1	1	1	1	26	1	2.06367	4	0	0	0	0	1	0	0	1	0	0	0	0	1	0	1	0	1	0	1	0	0
2186	31	1	0	1	1	1	1	1	2	1	26	1	2.06367	4	0	0	0	0	1	0	0	1	0	0	0	0	1	0	0	0	1	0	0	1	0
2187	31	1	0	1	1	1	1	1	3	0	29	1	2.06367	4	0	0	0	0	1	0	0	1	0	0	0	1	0	0	0	0	1	0	0	1	0
2188	31	1	0	0	1	0	0	1	4	0	29	1	-0.44261	2	0	0	1	0	0	1	0	0	0	1	0	1	0	0	0	0	1	0	0	1	0
2189	31	1	0	1	1	1	1	1	4	0	29	1	2.06367	4	0	0	0	0	1	0	0	1	0	0	0	1	0	0	0	0	1	0	0	1	0
2169	31	1	0	1	1	1	0	0	1	1	25	1	0.410962	2	0	0	1	0	0	0	0	1	0	0	0	0	1	0	1	0	1	0	1	0	0
2170	31	1	0	1	1	1	0	0	1	0	24	1	0.410962	2	0	0	1	0	0	0	0	1	0	0	0	1	0	0	1	0	1	0	1	0	0
2171	31	1	0	0	0	0	1	0	2	0	20	1	-1.49361	0	1	0	0	0	0	0	0	1	0	0	0	1	0	0	0	0	1	0	0	1	0
2190	31	1	0	1	1	1	1	1	3	1	32	1	2.06367	4	0	0	0	0	1	0	0	1	0	0	0	0	1	0	0	0	1	0	0	1	0
2192	31	1	0	1	1	1	1	1	1	1	20	1	2.06367	4	0	0	0	0	1	0	0	1	0	0	0	0	1	0	1	0	1	0	1	0	0
2194	31	1	0	1	1	1	1	1	3	1	25	1	2.06367	4	0	0	0	0	1	0	0	1	0	0	0	0	1	0	0	0	1	0	0	1	0
2195	31	1	0	1	1	1	1	1	5	0	40	1	2.06367	4	0	0	0	0	1	0	0	1	0	0	0	1	0	3	3	0	0	1	0	0	1
2196	31	0	0	1	1	1	1	1	1	0	23	1	2.06367	4	0	0	0	0	1	0	0	1	0	0	1	1	0	0	1	0	1	0	1	0	0
2197	31	1	0	1	1	1	1	1	1	0	20	1	2.06367	4	0	0	0	0	1	0	0	1	0	0	0	1	0	0	1	0	1	0	1	0	0
2198	31	1	0	1	1	1	1	1	4	0	24	1	2.06367	4	0	0	0	0	1	0	0	1	0	0	0	1	0	0	0	0	1	0	0	1	0
2199	31	1	0	1	1	1	1	1	7	0	35	1	2.06367	4	0	0	0	0	1	0	0	1	0	0	0	1	0	0	3	0	1	0	0	0	1
2200	31	1	0	1	1	1	1	1	1	0	18	1	2.06367	4	0	0	0	0	1	0	0	1	0	0	0	1	0	1	1	1	0	0	1	0	0
2201	31	1	0	1	1	1	1	1	1	1	23	1	2.06367	4	0	0	0	0	1	0	0	1	0	0	0	0	1	0	1	0	1	0	1	0	0
2202	31	0	0	1	1	1	1	1	1	0	17	1	2.06367	4	0	0	0	0	1	0	0	0	1	4	1	1	0	1	1	1	0	0	1	0	0
2203	31	0	0	1	1	0	1	1	1	0	17	1	1.17797	3	0	0	0	1	0	0	0	0	1	4	1	1	0	1	1	1	0	0	1	0	0
2205	31	0	0	1	1	1	0	1	1	0	21	1	1.39102	4	0	0	0	0	1	0	0	0	1	4	1	1	0	0	1	0	1	0	1	0	0
2207	31	1	0	0	1	1	1	1	6	0	30	1	1.11574	3	0	0	0	1	0	1	0	0	0	1	0	1	0	0	3	0	1	0	0	0	1
2208	31	1	0	1	1	1	1	1	5	0	33	1	2.06367	4	0	0	0	0	1	0	0	1	0	0	0	1	0	0	3	0	1	0	0	0	1
2209	31	1							4	1	35	1													0	0	1	0	0	0	1	0	0	1	0
2210	31	0	0	1	0	1	0	1	1	0	23	1	0.64742	3	0	0	0	1	0	0	0	1	0	0	1	1	0	0	1	0	1	0	1	0	0
2215	31	1	0	1	1	1	1	1	7	1	38	1	2.06367	4	0	0	0	0	1	0	0	1	0	0	0	0	1	0	3	0	1	0	0	0	1
2216	31	1	0	1	1	1	1	1	6	0	38	1	2.06367	4	0	0	0	0	1	0	0	1	0	0	0	1	0	0	3	0	1	0	0	0	1
2217	31	0	0	1	0	1	1	1	1	1	18	1	1.32007	3	0	0	0	1	0	0	0	1	0	0	1	0	1	1	1	1	0	0	1	0	0
2218	31	1	0	1	1	1	0	1	3	1	29	1	1.39102	4	0	0	0	0	1	0	0	1	0	0	0	0	1	0	0	0	1	0	0	1	0
2219	31	1	0	1	1	1	1	0	1	0	18	1	1.08362	3	0	0	0	1	0	0	0	1	0	0	0	1	0	1	1	1	0	0	1	0	0
2220	31	1	0	0	0	0	1	0	6	0	39	1	-1.49361	0	1	0	0	0	0	0	0	1	0	0	0	1	0	0	3	0	1	0	0	0	1
2221	31	1	1	1	1	0	1	0	4	1	25	1	-0.672022	1	0	1	0	0	0	0	0	1	0	0	0	0	1	0	0	0	1	0	0	1	0
2223	31	1	0	1	1	1	0	0	1	1	21	1	0.410962	2	0	0	1	0	0	0	0	1	0	0	0	0	1	0	1	0	1	0	1	0	0
2226	31	1	1	0	0	0	0	0	2	1	22	1	-3.0362	0	1	0	0	0	0	0	0	1	0	0	0	0	1	0	0	0	1	0	0	1	0
2227	31	1	0	1	1	1	1	0	4	1	30	1	1.08362	3	0	0	0	1	0	0	0	1	0	0	0	0	1	0	0	0	1	0	0	1	0
2228	31	1	1	0	0	0	0	0	3	1	21	1	-3.0362	0	1	0	0	0	0	0	0	1	0	0	0	0	1	0	0	0	1	0	0	1	0
2229	31	1	0	0	0	0	0	0	1	0	26	1	-2.16626	0	1	0	0	0	0	0	0	1	0	0	0	1	0	0	1	0	1	0	1	0	0
2230	31	1	0	1	1	1	1	0	5	0	35	1	1.08362	3	0	0	0	1	0						0	1	0	0	3	0	1	0	0	0	1
2223	31	1	1	0	0	0	0	0	3	1	27	1	-3.0362	0	1	0	0	0	0	0	0	1	0	0	0	0	1	0	0	0	1	0	0	1	0
2234	31	1	0	0	0	1	0	0	2	0	20	1	-1.28056	1	0	1	0	0	0	0	0	1	0	0	0	1	0	0	0	0	1	0	0	1	0
2235	31	1	0	1	1	1	1	1	1	0	22	1	2.06367	4	0	0	0	0	1	0	0	0	1	4	0	1	0	0	1	0	1	0	1	0	0
2236	31	1	0	0	1	1	1	0	3	0	24	1	0.135689	2	0	0	1	0	0	0	0	1	0	0	0	1	0	0	0	0	1	0	0	1	0
2237	31	1	0	1	1	1	0	0	1	1	30	1	0.410962	2	0	0	1	0	0	0	0	0	1	4	0	0	1	0	1	0	1	0	1	0	0
2239	31	1	0	1	1	1	0	0	1	0	21	1	0.410962	2	0	0	1	0	0	0	0	1	0	0	0	1	0	0	1	0	1	0	1	0	0
2240	31	1	1	0	0	0	1	0	1	0	22	1	-2.36355	0	1	0	0	0	0	0	0	1	0	0	0	1	0	0	1	0	1	0	1	0	0
2241	31	1	0	0	1	1	1	0	3	0	23	1	0.135689	2	0	0	1	0	0	0	0	1	0	0	0	1	0	0	0	0	1	0	0	1	0
2242	31	1	0	1	1	1	0	0	1	0	22	1	0.410962	2	0	0	1	0	0	0	0	1	0	0	0	1	0	0	1	0	1	0	1	0	0
2243	31	1	0	0	1	1	1	0	4	1	28	1	0.135689	2	0	0	1	0	0	0	0	1	0	0	0	0	1	0	0	0	1	0	0	1	0
2245	31		0	1	1	1	0	0	1	0	19	1	0.410962	2	0	0	1	0	0	0	0	0	1	4		1	0	1	1	1	0	0	1	0	0
2244	31	1	0	1	1	1	1	0	7	1	36	1	1.08362	3	0	0	0	1	0	0	0	1	0	0	0	0	1	0	3	0	1	0	0	0	1
2246	31	1	0	0	1	1	1	0	4	0	33	1	0.135689	2	0	0	1	0	0	0	0	1	0	0	0	1	0	0	0	0	1	0	0	1	0
2247	31	1	0	1	0	1	1	0	4	0	27	1	0.340019	2	0	0	1	0	0	0	0	1	0	0	0	1	0	0	0	0	1	0	0	1	0
2248	31	1	1	0	1	0	0	0	3	0	24	1	-2.2926	0	1	0	0	0	0	0	0	1	0	0	0	1	0	0	0	0	1	0	0	1	0
2249	31	1	0	1	1	1	1	1	3	1	37	1	2.06367	4	0	0	0	0	1	0	0	1	0	0	0	0	1	0	0	0	1	0	0	1	0
2250	31	1	0	1	1	1	1	1	1	0	22	1	2.06367	4	0	0	0	0	1	0	0	0	1	4	0	1	0	0	1	0	1	0	1	0	0
2251	31	1	0	1	1	1	1	1	2	0	28	1	2.06367	4	0	0	0	0	1	0	0	1	0	0	0	1	0	0	0	0	1	0	0	1	0
2253	31	1	0	1	1	1	1	1	3	1	27	1	2.06367	4	0	0	0	0	1	0	0	1	0	0	0	0	1	0	0	0	1	0	0	1	0
2254	31	1	0	1	1	1	1	1	4	1	25	1	2.06367	4	0	0	0	0	1	0	0	1	0	0	0	0	1	0	0	0	1	0	0	1	0
2255	31	1	0	1	1	1	1	1	1	0	24	1	2.06367	4	0	0	0	0	1	0	0	1	0	0	0	1	0	0	1	0	1	0	1	0	0
2256	31	1	0	1	1	1	1	1	1	1	21	1	2.06367	4	0	0	0	0	1	0	0	0	1	4	0	0	1	0	1	0	1	0	1	0	0
2257	31	1	0	1	1	1	1	1	2	1	30	1	2.06367	4	0	0	0	0	1	0	0	1	0	0	0	0	1	0	0	0	1	0	0	1	0
2258	31	1	0	1	1	1	1	1	1	0	20	1	2.06367	4	0	0	0	0	1	0	0	0	1	4	0	1	0	0	1	0	1	0	1	0	0
2260	31	1	0	1	1	1	1	1	2	1	27	1	2.06367	4	0	0	0	0	1	0	0	1	0	0	0	0	1	0	0	0	1	0	0	1	0
2261	31	1	0	1	1	1	1	1	1	0	17	1	2.06367	4	0	0	0	0	1	0	0	1	0	0	0	1	0	1	1	1	0	0	1	0	0
2262	31	1	0	1	1	1	1	1	1	0	31	1	2.06367	4	0	0	0	0	1	0	0	1	0	0	0	1	0	0	1	0	1	0	1	0	0
2263	31	1	0	1	1	1	1	1	1	0	19	1	2.06367	4	0	0	0	0	1	0	0	0	1	4	0	1	0	1	1	1	0	0	1	0	0
2241	31	1	0	1	1	1	1	1	2	0	29	1	2.06367	4	0	0	0	0	1	0	0	0	1	4	0	1	0	0	0	0	1	0	0	1	0
2265	31	1	1	0	0	0	1	0	4	0	25	1	-2.36355	0	1	0	0	0	0	1	0	0	0	1	0	1	0	0	0	0	1	0	0	1	0
2266	31	1	1	0	0	0	1	1	2	1	20	1	-1.38349	1	0	1	0	0	0	0	0	1	0	0	0	0	1	0	0	0	1	0	0	1	0
2267	31	1	1	0	1	1	1	1	1	1	21	1	0.245803	2	0	0	1	0	0	0	0	1	0	0	0	0	1	0	1	0	1	0	1	0	0
2269	31	1	0	1	1	1	1	1	4	0	21	1	2.06367	4	0	0	0	0	1	0	0	1	0	0	0	1	0	0	0	0	1	0	0	1	0
2270	31	1	0	1	1	1	1	1	9	0	36	1	2.06367	4	0	0	0	0	1	0	0	1	0	0	0	1	0	0	3	0	1	0	0	0	1
2272	31	1	0	1	1	1	1	1	1	0	26	1	2.06367	4	0	0	0	0	1	0	0	1	0	0	0	1	0	0	1	0	1	0	1	0	0
2273	31	1	0	1	1	1	1	1	2	0	23	1	2.06367	4	0	0	0	0	1	0	0	1	0	0	0	1	0	0	0	0	1	0	0	1	0
2275	31	1	0	1	1	1	1	1	6	0	37	1	2.06367	4	0	0	0	0	1	0	0	1	0	0	0	1	0	0	3	0	1	0	0	0	1
2277	31	1	0	1	1	1	1	1	1	0	32	1	2.06367	4	0	0	0	0	1	0	0	1	0	0	0	1	0	0	1	0	1	0	1	0	0
2278	31	1	0	1	1	1	1	1	1	0	20	1	2.06367	4	0	0	0	0	1	0	0	1	0	0	0	1	0	0	1	0	1	0	1	0	0
2279	31	0	0	1	1	1	1	1	1	0	22	1	2.06367	4	0	0	0	0	1	0	0	1	0	0	1	1	0	0	1	0	1	0	1	0	0
2280	31	1	0	1	1	1	1	1	1	1	20	1	2.06367	4	0	0	0	0	1	0	0	0	1	4	0	0	1	0	1	0	1	0	1	0	0
2281	31	1	0	1	1	1	1	1	5	1	35	1	2.06367	4	0	0	0	0	1	0	0	1	0	0	0	0	1	0	3	0	1	0	0	0	1
2282	31	1	1	0	1	0	1	1	7	1	38	1	-0.639896	1	0	1	0	0	0	0	0	1	0	0	0	0	1	0	3	0	1	0	0	0	1
2283	31	1	0	1	1	0	1	1	1	1	22	1	1.17797	3	0	0	0	1	0	0	0	1	0	0	0	0	1	0	1	0	1	0	1	0	0
2284	31	1	0	0	1	1	1	1	2	1	32	1	1.11574	3	0	0	0	1	0	0	0	0	1	4	0	0	1	0	0	0	1	0	0	1	0
2285	31	1	0	1	1	1	0	1	3	0	28	1	1.39102	4	0	0	0	0	1	0	0	1	0	0	0	1	0	0	0	0	1	0	0	1	0
2286	31	1	0	1	1	1	1	1	2	0	23	1	2.06367	4	0	0	0	0	1	0	0	1	0	0	0	1	0	0	0	0	1	0	0	1	0
2287	31	1	0	1	1	0	1	1	1	0	20	1	1.17797	3	0	0	0	1	0	0	0	1	0	0	0	1	0	0	1	0	1	0	1	0	0
2288	31		0	1	1	0	1	1	8	0	39	1	1.17797	3	0	0	0	1	0	1	0	0	0	1		1	0	0	3	0	1	0	0	0	1
2289	31	1	1	1	1	1	1	1	5	1	35	1	1.19373	3	0	0	0	1	0	0	0	1	0	0	0	0	1	0	3	0	1	0	0	0	1
2291	31	1	0	1	1	0	1	1	4	1	28	1	1.17797	3	0	0	0	1	0	0	0	1	0	0	0	0	1	0	0	0	1	0	0	1	0
2292	31	0	0	1	1	0	1	1	1	0	20	1	1.17797	3	0	0	0	1	0	0	0	1	0	0	1	1	0	0	1	0	1	0	1	0	0
2293	31	1	0	1	1	1	1	1	1	0	24	1	2.06367	4	0	0	0	0	1	0	0	1	0	0	0	1	0	0	1	0	1	0	1	0	0
2294	31	1	0	1	1	0	1	1	6	0	30	1	1.17797	3	0	0	0	1	0	0	0	1	0	0	0	1	0	0	3	0	1	0	0	0	1
2296	31	1	0	1	1	1	1	1	6	0	28	1	2.06367	4	0	0	0	0	1	0	0	1	0	0	0	1	0	0	3	0	1	0	0	0	1
2297	31	1	0	1	1	1	0	1	1	0	20	1	1.39102	4	0	0	0	0	1	0	0	0	1	4	0	1	0	0	1	0	1	0	1	0	0
2298	31	1	0	1	1	1	1	1	4	1	31	1	2.06367	4	0	0	0	0	1	0	0	1	0	0	0	0	1	0	0	0	1	0	0	1	0
2299	31	1	0	1	1	1	1	1	2	0	21	1	2.06367	4	0	0	0	0	1	0	0	0	1	4	0	1	0	0	0	0	1	0	0	1	0
2300	31	1	0	1	1	1	1	1	1	0	21	1	2.06367	4	0	0	0	0	1	0	0	0	1	4	0	1	0	0	1	0	1	0	1	0	0
2302	31	1	0	1	0	1	0	1	1	1	18	1	0.64742	3	0	0	0	1	0	0	0	1	0	0	0	0	1	1	1	1	0	0	1	0	0
2303	31	1	0	1	1	1	1	1	1	0	19	1	2.06367	4	0	0	0	0	1	0	0	1	0	0	0	1	0	1	1	1	0	0	1	0	0
2304	31	0	0	1	1	1	1	1	1	1	18	1	2.06367	4	0	0	0	0	1	0	0	1	0	0	1	0	1	1	1	1	0	0	1	0	0
2305	31	1	0	1	1	1	1	1	2	1	20	1	2.06367	4	0	0	0	0	1	0	0	1	0	0	0	0	1	0	0	0	1	0	0	1	0
2306	31	1	0	1	1	1	1	1	4	1	34	1	2.06367	4	0	0	0	0	1	0	0	1	0	0	0	0	1	0	0	0	1	0	0	1	0
2307	31	1	0	1	1	1	1	1	3	0	28	1	2.06367	4	0	0	0	0	1	0	0	1	0	0	0	1	0	0	0	0	1	0	0	1	0
2308	31	1	0	1	1	0	1	1	3	0	28	1	1.17797	3	0	0	0	1	0	0	0	1	0	0	0	1	0	0	0	0	1	0	0	1	0
2309	31	1	1	0	0	1	0	0	1	0	22	1	-2.1505	0	1	0	0	0	0	0	0	1	0	0	0	1	0	0	1	0	1	0	1	0	0
2310	31	1	0	1	0	1	1	0	3	1	30	1	0.340019	2	0	0	1	0	0	0	0	1	0	0	0	0	1	0	0	0	1	0	0	1	0
2311	31	1	0	0	1	0	1	0	1	1	19	1	-0.75001	1	0	1	0	0	0	0	0	1	0	0	0	0	1	1	1	1	0	0	1	0	0
2315	31	1	0	1	1	1	1	0	1	0	18	1	1.08362	3	0	0	0	1	0	0	0	1	0	0	0	1	0	1	1	1	0	0	1	0	0
2317	31	1	0	1	1	1	1	0	1	0	24	1	1.08362	3	0	0	0	1	0	0	0	1	0	0	0	1	0	0	1	0	1	0	1	0	0
2318	31	1	0	0	1	1	1	1	4	0	36	1	1.11574	3	0	0	0	1	0	0	0	1	0	0	0	1	0	0	0	0	1	0	0	1	0
2319	31	1	0	0	1	1	1	0	1	0	18	1	0.135689	2	0	0	1	0	0	0	0	0	1	4	0	1	0	1	1	1	0	0	1	0	0
2320	31	1	0	1	1	1	1	1	2	1	24	1	2.06367	4	0	0	0	0	1	0	0	1	0	0	0	0	1	0	0	0	1	0	0	1	0
2322	31	1	0	0	1	0	1	1	2	0	25	1	0.230044	2	0	0	1	0	0	0	0	0	1	4	0	1	0	0	0	0	1	0	0	1	0
2324	31	1	0	1	1	1	0	1	1	0	20	1	1.39102	4	0	0	0	0	1	0	0	0	1	4	0	1	0	0	1	0	1	0	1	0	0
2325	31	1	0	1	1	1	1	0	3	0	27	1	1.08362	3	0	0	0	1	0	0	0	1	0	0	0	1	0	0	0	0	1	0	0	1	0
2327	31	1	0	1	1	1	1	1	2	1	31	1	2.06367	4	0	0	0	0	1	0	0	0	1	4	0	0	1	0	0	0	1	0	0	1	0
2328	31	1	0	1	1	1	1	0	1	0	22	1	1.08362	3	0	0	0	1	0	0	0	0	1	4	0	1	0	0	1	0	1	0	1	0	0
2329	31	1	0	1	1	1	1	0	1	0	22	1	1.08362	3	0	0	0	1	0	0	0	1	0	0	0	1	0	0	1	0	1	0	1	0	0
2330	31	1	0	1	1	1	1	0	3	0	26	1	1.08362	3	0	0	0	1	0	0	0	1	0	0	0	1	0	0	0	0	1	0	0	1	0
2331	31	1	0	0	1	1	1	0	1	0	22	1	0.135689	2	0	0	1	0	0	0	0	1	0	0	0	1	0	0	1	0	1	0	1	0	0
2332	31	1	0	0	1	1	1	0	6	0	38	1	0.135689	2	0	0	1	0	0						0	1	0	0	3	0	1	0	0	0	1
2333	31	0	0	1	1	0	1	1	1	0	19	1	1.17797	3	0	0	0	1	0	0	0	1	0	0	1	1	0	1	1	1	0	0	1	0	0
2334	31	1	0	1	1	1	1	1	2	1	23	1	2.06367	4	0	0	0	0	1	0	0	1	0	0	0	0	1	0	0	0	1	0	0	1	0
2335	31	0	0	1	1	1	1	1	1	0	18	1	2.06367	4	0	0	0	0	1	0	0	1	0	0	1	1	0	1	1	1	0	0	1	0	0
2336	31	1	0	1	1	1	1	1	1	0	24	1	2.06367	4	0	0	0	0	1	0	0	1	0	0	0	1	0	0	1	0	1	0	1	0	0
2337	31	1	0	1	1	0	1	1	1	0	18	1	1.17797	3	0	0	0	1	0	0	0	1	0	0	0	1	0	1	1	1	0	0	1	0	0
2338	31	1	0	1	1	1	1	1	1	0	25	1	2.06367	4	0	0	0	0	1	0	0	1	0	0	0	1	0	0	1	0	1	0	1	0	0
2339	31	1	0	1	1	1	1	1	6	1	35	1	2.06367	4	0	0	0	0	1	0	0	1	0	0	0	0	1	0	3	0	1	0	0	0	1
2341	31	1	0	1	1	1	0	0	1	0	26	1	0.410962	2	0	0	1	0	0	0	0	1	0	0	0	1	0	0	1	0	1	0	1	0	0
2342	31	1	0	1	1	1	1	1	4	1	28	1	2.06367	4	0	0	0	0	1	0	0	1	0	0	0	0	1	0	0	0	1	0	0	1	0
2343	31	1	0	1	1	0	1	1	1	0	20	1	1.17797	3	0	0	0	1	0	0	0	1	0	0	0	1	0	0	1	0	1	0	1	0	0
2344	31	1	0	1	1	1	1	1	7	0	32	1	2.06367	4	0	0	0	0	1	0	0	1	0	0	0	1	0	0	3	0	1	0	0	0	1
2345	31	1	0	1	1	1	0	1	1	0	21	1	1.39102	4	0	0	0	0	1	0	0	1	0	0	0	1	0	0	1	0	1	0	1	0	0
2346	31	1	1	0	1	1	1	1	5	1	32	1	0.245803	2	0	0	1	0	0	0	0	1	0	0	0	0	1	0	3	0	1	0	0	0	1
2348	31	1	0	1	1	1	0	1	1	1	29	1	1.39102	4	0	0	0	0	1	0	0	1	0	0	0	0	1	0	1	0	1	0	1	0	0
2349	31	0	0	1	1	0	1	1	1	0	19	1	1.17797	3	0	0	0	1	0	0	0	1	0	0	1	1	0	1	1	1	0	0	1	0	0
2351	31	0	0	1	1	1	0	1	1	0	18	1	1.39102	4	0	0	0	0	1	0	0	1	0	0	1	1	0	1	1	1	0	0	1	0	0
2352	31		0	1	1	1	1	1	1	0	25	1	2.06367	4	0	0	0	0	1	0	0	1	0	0		1	0	0	1	0	1	0	1	0	0
2354	31	1	0	1	1	1	1	1	5	1	31	1	2.06367	4	0	0	0	0	1	0	0	1	0	0	0	0	1	0	3	0	1	0	0	0	1
2354	31	1	0	1	1	1	1	1	5	0	33	1	2.06367	4	0	0	0	0	1	1	0	0	0	1	0	1	0	0	3	0	1	0	0	0	1
2355	31	1	0	1	1	1	0	1	3	0	26	1	1.39102	4	0	0	0	0	1	0	0	1	0	0	0	1	0	0	0	0	1	0	0	1	0
2358	31	1	1	0	1	0	1	0	3	0	27	1	-1.61995	0	1	0	0	0	0	0	0	1	0	0	0	1	0	0	0	0	1	0	0	1	0
2359	31	1	0	1	1	1	1	0	2	0	24	1	1.08362	3	0	0	0	1	0	0	0	1	0	0	0	1	0	0	0	0	1	0	0	1	0
2360	31	1	0	0	0	1	0	0	1	0	23	1	-1.28056	1	0	1	0	0	0	0	0	1	0	0	0	1	0	0	1	0	1	0	1	0	0
2360	31	1	0	1	0	0	1	0	4	0	32	1	-0.54568	1	0	1	0	0	0	0	0	1	0	0	0	1	0	0	0	0	1	0	0	1	0
2362	31	1	0	0	1	0	1	0	1	0	21	1	-0.75001	1	0	1	0	0	0	0	0	1	0	0	0	1	0	0	1	0	1	0	1	0	0
2363	31	1	0	1	1	1	0	0	2	0	28	1	0.410962	2	0	0	1	0	0	0	0	1	0	0	0	1	0	0	0	0	1	0	0	1	0
2364	31	1	0	0	1	0	1	0	4	0	28	1	-0.75001	1	0	1	0	0	0	0	0	1	0	0	0	1	0	0	0	0	1	0	0	1	0
2365	31	1	0	0	0	1	0	0	4	1	28	1	-1.28056	1	0	1	0	0	0	0	0	1	0	0	0	0	1	0	0	0	1	0	0	1	0
2366	31	1	0	0	1	1	0	0	3	0	30	1	-0.536965	1	0	1	0	0	0	0	0	1	0	0	0	1	0	0	0	0	1	0	0	1	0
2367	31	1	0	1	1	1	1	0	3	0	25	1	1.08362	3	0	0	0	1	0						0	1	0	0	0	0	1	0	0	1	0
2368	31	1	0	1	1	1	0	0	1	0	20	1	0.410962	2	0	0	1	0	0	0	0	1	0	0	0	1	0	0	1	0	1	0	1	0	0
2369	31	1	0	0	0	1	1	0	2	0	22	1	-0.607908	1	0	1	0	0	0	0	0	1	0	0	0	1	0	0	0	0	1	0	0	1	0
2370	31	1	0	0	0	1	1	0	1	1	18	1	-0.607908	1	0	1	0	0	0	0	0	0	1	4	0	0	1	1	1	1	0	0	1	0	0
2371	31	1	0	0	0	1	1	0	2	0	22	1	-0.607908	1	0	1	0	0	0	0	0	1	0	0	0	1	0	0	0	0	1	0	0	1	0
2376	31	0	1	0	0	1	1	1	1	0	21	1	-0.497793	2	0	0	1	0	0	0	0	1	0	0	1	1	0	0	1	0	1	0	1	0	0
2377	31	1	0	0	1	1	1	1	5	1	28	1	1.11574	3	0	0	0	1	0	0	0	1	0	0	0	0	1	0	3	0	1	0	0	0	1
2378	31	1	0	0	0	1	0	1	1	1	30	1	-0.300507	2	0	0	1	0	0	0	0	0	1	4	0	0	1	0	1	0	1	0	1	0	0
2379	31	1	0	0	1	1	1	1	1	1	18	1	1.11574	3	0	0	0	1	0	0	0	1	0	0	0	0	1	1	1	1	0	0	1	0	0
2380	31	1	0	1	1	1	1	1	1	1	22	1	2.06367	4	0	0	0	0	1	0	0	1	0	0	0	0	1	0	1	0	1	0	1	0	0
2381	31	1	0	1	1	1	0	1	3	0	25	1	1.39102	4	0	0	0	0	1	0	0	1	0	0	0	1	0	0	0	0	1	0	0	1	0
2382	31	1	0	1	1	1	1	1	1	1	19	1	2.06367	4	0	0	0	0	1	0	0	0	1	4	0	0	1	1	1	1	0	0	1	0	0
2384	31	1	0	1	1	0	1	1	1	1	22	1	1.17797	3	0	0	0	1	0	0	0	1	0	0	0	0	1	0	1	0	1	0	1	0	0
2386	31	1	0	1	0	1	1	1	1	0	19	1	1.32007	3	0	0	0	1	0	0	0	1	0	0	0	1	0	1	1	1	0	0	1	0	0
2387	31	1	0	1	1	1	1	1	2	0	28	1	2.06367	4	0	0	0	0	1	0	0	1	0	0	0	1	0	0	0	0	1	0	0	1	0
2388	31	1	0	1	1	1	1	1	1	1	21	1	2.06367	4	0	0	0	0	1	0	0	0	1	4	0	0	1	0	1	0	1	0	1	0	0
2389	31	1	0	1	1	1	0	1	4	1	29	1	1.39102	4	0	0	0	0	1	0	0	1	0	0	0	0	1	0	0	0	1	0	0	1	0
2390	31	1	0	1	1	0	1	1	1	1	22	1	1.17797	3	0	0	0	1	0	0	0	1	0	0	0	0	1	0	1	0	1	0	1	0	0
2391	31	1	0	1	1	1	1	0	9	1	38	1	1.08362	3	0	0	0	1	0	0	0	1	0	0	0	0	1	0	3	0	1	0	0	0	1
2396	31	1	0	1	0	0	1	0	5	1	32	1	-0.54568	1	0	1	0	0	0	0	0	1	0	0	0	0	1	0	3	0	1	0	0	0	1
2397	31	1	0	1	1	1	1	0	1	1	24	1	1.08362	3	0	0	0	1	0	0	0	0	1	4	0	0	1	0	1	0	1	0	1	0	0
2405	31	1	0	0	0	1	1	1	4	1	27	1	0.372146	2	0	0	1	0	0	0	0	1	0	0	0	0	1	0	0	0	1	0	0	1	0
2406	31	1	0	0	0	1	1	1	1	1	17	1	0.372146	2	0	0	1	0	0	0	0	1	0	0	0	0	1	1	1	1	0	0	1	0	0
2407	31	0	0	0	1	1	1	1	1	1	18	1	1.11574	3	0	0	0	1	0	0	0	1	0	0	1	0	1	1	1	1	0	0	1	0	0
2409	31	1	0	1	1	1	1	0	2	1	28	1	1.08362	3	0	0	0	1	0	0	0	1	0	0	0	0	1	0	0	0	1	0	0	1	0
2410	31	0	0	1	1	0	1	1	1	1	18	1	1.17797	3	0	0	0	1	0	0	0	1	0	0	1	0	1	1	1	1	0	0	1	0	0
2411	31	1	0	1	1	1	1	1	4	0	31	1	2.06367	4	0	0	0	0	1	0	0	1	0	0	0	1	0	0	0	0	1	0	0	1	0
6013	31								3	1	20	1														0	1	0	0	0	1	0	0	1	0
6015	31								2	1	22	1														0	1	0	0	0	1	0	0	1	0
6016	31								3	1	23	1														0	1	0	0	0	1	0	0	1	0
6018	31								1		24	1																0	1	0	1	0	1	0	0
6019	31								3	1	30	1														0	1	0	0	0	1	0	0	1	0
6020	31								4	0	32	1														1	0	0	0	0	1	0	0	1	0

## Sheet: metadata
Metadata of paper:
"Where do the rural poor deliver when high coverage of health facility delivery is achieved? Findings from a community and hospital survey in Tanzania" Straneo M et al.
	Name (Column Heading)	Type	Coding	Description
	idno	metric	unique identifier	unique identifier of respondent
	cluster	metric		identification of cluster
	sex	categorical	1= male 0= female	sex of household head
	q31	categorical	0= no 1=yes	grass roof
	q32	categorical	0= no 1=yes	paved floor
	q33	categorical	0= no 1=yes	radio
	q34	categorical	0= no 1=yes	mobile phone
	q35	categorical	0= no 1=yes	bicycle
	q36	categorical	0= no 1=yes	source of energy for lighting other then oil lamp
	parity	metric		number of previous deliveries including index delivery
	typedelivery	categorical	0= vaginal 1= cesarean section	type of delivery
	agemother	metric		age of mother (years)
	survey	categorical	0= community survey; 1= hospital survey	survey
	pc1	metric		first component of principal component analysis
	ses	categorical	0= lowest 4= highest	socio-economic status
	ses0	categorical	0= no 1=yes	belonging to lowest socio-economic level
	ses1	categorical	0= no 1=yes	belonging to low socio-economic level
	ses2	categorical	0= no 1=yes	belonging to middle socio-economic level
	ses3	categorical	0= no 1=yes	belonging to high socio-economic level
	ses4	categorical	0= no 1=yes	belonging to highest socio-economic level
	edu0	categorical	0= no 1=yes	mother education: no education at all
	edu1	categorical	0= no 1=yes	mother education: 1-6 years
	edu2	categorical	0= no 1=yes	mother education: 7 years
	edu3	categorical	0= no 1=yes	mother education: 8 years and above
	edu_recoded	categorical	0= 7 years; 1= 0 years (no education at all); 2= 1-6 years; 4= 8 years and above	years of mother's education
	sex1	categorical	0= no 1=yes	female household head
	vaginal	categorical	0= no 1=yes	vaginal delivery
	cesarean	categorical	0= no 1=yes	cesarean section
	age_cat	categorical	0= 20-39 years; 1=19 years and below; 3= 40 years and above	age at index delivery (years)
	parity_cat	categorical	0=2-4 ; 1= 1 ; 3= 5 and above	number of previous deliveries including index delivery
	age1	categorical	0= no 1=yes	age of mother 19 years and below
	age2	categorical	0= no 1=yes	age of mother 20-39 years
	age3	categorical	0= no 1=yes	age of mother 40 years and above
	parity1	categorical	0= no 1=yes	parity 1 (including index delivery)
	parity2	categorical	0= no 1=yes	parity 2-4 (including index delivery)
	parity3	categorical	0= no 1=yes	parity 5 and above (including index delivery)
