# Supplementary material for: Where Do the Rural Poor Deliver When High Coverage of Health Facility Delivery Is Achieved? Findings from a Community and Hospital Survey in Tanzania
Source: PLoS One. 2014 Dec 2;9(12):e113995. doi: 10.1371/journal.pone.0113995 (PMC4252065; doi:10.1371/journal.pone.0113995)
Supplement: Dataset S2 — Health facilities dataset. (XLS) [file pone.0113995.s002.xls]

## Sheet: Sheet1
	Health Facility type	2012 Deliveries	Clinicians (AMO/CO/ACO)	Qualified nurses	Unqualified health staff	Other qualified staff	Skilled birth attendants*
1	Dispensary	11	0	1	0		1
2	Health Centre	138	2	4	2	1	6
3	Dispensary	73	1	2	2		3
4	Dispensary	93	1	2	0		3
5	Dispensary	68	1	0	1		1
6	Dispensary	20	0	2	0		2
7	Dispensary	42	1	0	0		1
8	Dispensary	96	1	1	1		2
9	Dispensary	111	1	1	0		2
10	Dispensary	84	1	1	0		2
11	Dispensary	45	1	1	0		2
12	Dispensary	58	1	1	0		2
13	Dispensary	62	1	0	0		1
14	Dispensary	112	1	1	1		2
15	Dispensary	112	1	0	0		1
16	Health Centre	224	3	5	2	2	8
17	Dispensary		0	1	1		1
18	Dispensary	48	0	1	2		1
19	Dispensary	55	1	2	0		3
20	Dispensary	197	1	3	0		4
21	Dispensary	104	1	1	0		2
22	Dispensary	40	0	1	0		1
23	Dispensary	114	1	2	0		3
24	Dispensary	57	0	1	0		1
25	Dispensary	126	1	1	0		2
26	Health Centre	277	3	4	3	3	7
27	Dispensary	4	1	1	0		2
28	Health Centre	158	3	6	4		9
29	Dispensary	57	1	1	0		2
30	Dispensary	48	2	1	1		3
31	Dispensary	92	1	0	1		1
32	Dispensary	42	1	1	0		2
33	Dispensary	58	0	1	0		1
34	Dispensary	40		1			1
35	Dispensary	99	1	0	0		1
36	Dispensary	119	1	0	0		1
37	Dispensary	2	0	1	1		1
38	Dispensary	68	1	0	1		1
39	Dispensary	42	1	0	0		1
40	Dispensary	105	0	0	1		0
41	Dispensary	76	1	1	0		2
42	Dispensary	47	1	1	0		2
43	Dispensary	89	0	1	0		1
44	Dispensary	75	1	1	1		2
45	Dispensary	175	1	2	1		3
46	Health Centre	159	2	3	3	1	5
47	Dispensary	28	2	0	0		2
48	Dispensary	54	1	1	0		2
49	Dispensary	13	1	0	0		1
50	Health Centre	126	1	1	2	2	2
51	Dispensary	0					0	no RCH services, only OPD
52	Dispensary	203	1	1	1		2
53	Dispensary	27	1	0	0		1
54	Dispensary	165	0	1	0		1
55	Dispensary	82	0	1	0		1
56	Dispensary	35	1	0	0		1
57	Dispensary	47	2	0	1		2
58	Dispensary	117	1	4	1	1	5
59	Dispensary	139	1	1			2
60	Dispensary	50	1	1	1		2
61	Hospital	2140	16	65	46	12	81
62	Dispensary	14	1				1
63	Dispensary	31	1				1
64	Dispensary	65	0	1	0		1
65	Dispensary		0	1	0		1
66	Dispensary	65	0	1	1		1
67	Dispensary	80	0	0	3		0
68	Dispensary	8	0	1	0		1
69	Dispensary	62	1	1	0		2
70	Dispensary	53	0	1	1		1
71	Health Centre	56	2	1	2		3
72	Dispensary	63	1	1	0		2
	Source of data -	District Human Resources software (jan 2013)
	Note: due to incomplete data for private facilities, these data have been completed with supervision data
	* Skilled birth attendants in this context are clinicians and enrolled and registered nurses.
